# Supplementary material for: Gene expression profiling in NOD mice reveals that B cells are highly educated by the pancreatic environment during autoimmune diabetes
Source: Diabetologia. 2022 Dec 12;66(3):551–66. doi: 10.1007/s00125-022-05839-7 (PMC9892163; doi:10.1007/s00125-022-05839-7)
Supplement: Supplementary file 2 — (XLSX 416 kb) [file 125_2022_5839_MOESM2_ESM.xlsx]

## Sheet: Table 2
SI Table 2. Lists of differentially expressed genes between CD19+CD138- vs CD19-CD138+ in the PLN
Corresponding to Fig 2, ESM Fig 2
ID	PLN: CD138+CD19- Avg (log2)	PLN: CD138-CD19+ Avg (log2)	Fold Change	FDR P-val	Gene Symbol
TC1500001197.mm.2	16.69	5.52	2293.09	1.14e-08	Il7r
TC0500000710.mm.2	16.71	5.91	1786.26	1.02e-06	Kit
TC1100004240.mm.2	14.93	5.08	926.16	3.77e-12	Cd7
TC0600003606.mm.2	15.93	6.16	869.23	7.23e-08	Klrb1b
TC0500002712.mm.2	16.11	6.5	784.3	4.75e-07	Jchain
TC0100000299.mm.2	14.47	5.2	618.3	3.31e-08	Il18r1
TC1300001326.mm.2	15.14	5.91	603.4	1.72e-09	Emb
TC0800000947.mm.2	13.82	4.78	526.42	4.23e-10	Podnl1
TSUnmapped00000043.mm.2	13.86	4.84	517.07	2.07e-07	Rora
TC0700004498.mm.2	12.82	3.82	511.72	4.12e-07	Olfr60
TC0600000570.mm.2	16.29	7.47	450.67	3.5e-08	Tmem176a
TC0700004487.mm.2	13.51	4.75	433.15	1.43e-08	Adam8
TC0600001251.mm.2	14.32	5.66	404.49	4.23e-10	Il17re
TC0500002290.mm.2	13.56	4.98	383.26	4.23e-10	Clnk
TC0600002233.mm.2	16.75	8.27	357.9	8.43e-08	Tmem176b
TC1500001833.mm.2	13.44	5.03	341.24	7.75e-09	Il2rb
TC0300000864.mm.2	13.37	5.2	288.42	1.5e-09	Rorc
TC0200003362.mm.2	15.09	6.92	286.82	2.18e-08	Stom
TC1000001947.mm.2	16.08	8	269.92	8.81e-11	Ncoa7
TC0600002425.mm.2	15	7.15	230.06	6.51e-10	Il23r
TC0200001227.mm.2	13.39	5.61	220.18	1.61e-08	Prg2
TC1200001299.mm.2	13.94	6.21	212.3	1.71e-09	Vipr2
TC0800002310.mm.2	14.58	6.86	210.97	0.0083	Cpe
TC0700003652.mm.2	14.16	6.49	203.8	3.77e-12	Arnt2
TC0100000255.mm.2	13.35	5.71	198.43	1.71e-09	Zap70
TC0600003314.mm.2	14.33	6.79	186.3	1.09e-10	Hebp1
TC1500000901.mm.2	13	5.47	184.94	3.2e-10	Cntn1
TC0300000807.mm.2	14.58	7.07	182.28	9.5e-06	S100a4
TC1500000631.mm.2	13.15	5.64	182.27	8e-08	Apol7e
TC1500000037.mm.2	12.89	5.43	175.4	5.48e-08	Fyb
TC1100003688.mm.2	13.7	6.46	151.16	8.37e-06	Nr1d1
TC0700004451.mm.2	13.43	6.34	135.99	7.28e-06	Mki67
TC1200000647.mm.2	12.77	5.7	134.23	1.77e-05	Prkch
TC0300000865.mm.2	12.99	5.92	133.94	1.13e-10	Lingo4
TC1600000746.mm.2	12.65	5.6	133.31	4.33e-11	Abi3bp
TC1600001675.mm.2	12.9	5.89	128.73	3.85e-09	Cd96
TC1800000322.mm.2	12.56	5.7	116.34	1.62e-10	Psd2
TC1100002715.mm.2	13.93	7.13	111.07	1.63e-09	Tcf7
TC0X00002834.mm.2	12.25	5.46	110.74	1.45e-09	Cysltr1
TC0700003464.mm.2	12.48	5.7	109.7	4.6e-07	Arrdc4
TC1200002263.mm.2	14.88	8.11	108.98	3.99e-10	Asb2
TC0500000238.mm.2	13.68	6.98	104.37	4.88e-09	Actr3b
TC1600002145.mm.2	11.39	4.69	103.5	1.54e-08	Dscam
TC0200001338.mm.2	12.11	5.43	102.96	1.35e-08	Olfr1258
TC0800001572.mm.2	13.99	7.3	102.83	6.74e-06	Kcnk1
TC1100000119.mm.2	11.02	4.39	98.96	2.41e-05	Upp1
TC1000002341.mm.2	10.7	4.1	96.83	2.9e-05	Cdk1
TC0900001774.mm.2	12.02	5.42	96.83	7.75e-09	Piwil4
TC0100003786.mm.2	12.64	6.05	96.07	3.53e-06	Smyd2
TC0900001592.mm.2	11.89	5.32	94.92	9.3e-08	Ccr8
TC0800001125.mm.2	12.34	5.78	94.19	2.65e-09	Adgrg5
TC1200001544.mm.2	14.64	8.12	91.72	5.19e-10	Id2
TC0500001796.mm.2	11.02	4.51	90.83	4.86e-08	Rasl11a
TC0200000274.mm.2	12.85	6.39	88.2	1.25e-05	Plxdc2
TC1500000235.mm.2	15.47	9.03	87.35	5.95e-06	Laptm4b
TC1100002602.mm.2	11.92	5.54	83.64	4.23e-10	Itk
TC0900000892.mm.2	12.45	6.13	79.71	4.85e-06	Rora
TC0600000648.mm.2	12.16	5.87	78.59	6.51e-10	Chn2
TC0500000337.mm.2	11.37	5.08	78.09	4.79e-12	Plb1
TC0100000774.mm.2	15.62	9.38	75.38	1.63e-09	Itm2c
TC0100000295.mm.2	13.02	6.92	68.31	3.3e-07	Il1r1
TC1400000940.mm.2	10.64	4.66	63.04	0.0008	Pbk
TC0100001837.mm.2	11.51	5.56	61.94	1.85e-10	Batf3
TC0200005112.mm.2	13.14	7.19	61.9	4.88e-09	Slpi; Mir7678
TC0600001527.mm.2	11.97	6.09	58.94	7.23e-08	Klrb1f
TC0400002159.mm.2	13.04	7.17	58.54	1.47e-11	Tox
TC0400003629.mm.2	13.47	7.61	58.3	4.64e-07	Serinc2
TC1100001875.mm.2	12.94	7.08	57.96	0.0002	Ttyh2
TC0500002865.mm.2	11.04	5.2	57.29	3.02e-07	Mapk10
TC0100003327.mm.2	11.99	6.17	56.18	5.73e-10	Tex35
TC1800000909.mm.2	11.59	5.8	55.33	3.2e-10	Cd226
TC0900000854.mm.2	14.4	8.63	54.73	2.84e-06	2810417H13Rik
TC0700000381.mm.2	11.45	5.72	52.88	1.29e-05	Kcnn4
TC0300000866.mm.2	10.63	4.91	52.68	6.49e-07	Tdrkh
TC1200001742.mm.2	11.66	5.96	52.23	5.3e-06	Egln3
TC1300002498.mm.2	10.93	5.24	51.72	8.09e-07	Arhgef28
TC0900002188.mm.2	10.3	4.62	51.31	3.31e-08	Cd3g
TC1300002462.mm.2	11.92	6.26	50.52	1.05e-07	F2r
TC0700001385.mm.2	13.31	7.69	49.03	3.37e-09	Gdpd5
TC0100003533.mm.2	11.16	5.58	47.79	3.37e-09	Fcer1g
TC0900000285.mm.2	10.62	5.06	47.29	0.0005	Arhgap32
TC1900000610.mm.2	12.59	7.05	46.57	1.1e-08	Marveld1
TC0900002764.mm.2	13.83	8.29	46.49	8.97e-09	Hmgn3
TC1500000662.mm.2	11.83	6.3	46.1	2.72e-05	H1f0
TC0800002471.mm.2	12.27	6.77	45.51	9.95e-06	Large
TC1700002817.mm.2	10.57	5.09	44.88	5.46e-08	C2
TC1600000662.mm.2	10.59	5.11	44.4	2.75e-06	Cd200r1
TC1500001810.mm.2	13.28	7.81	44.39	7.48e-07	Apol7b
TC0700003075.mm.2	11.46	5.99	44.31	0.0001	E2f8
TC0200002550.mm.2	9.99	4.55	43.44	7.75e-09	Eya2
TC0700003517.mm.2	12.04	6.61	42.93	1.98e-05	Slco3a1
TC1700001497.mm.2	11.84	6.44	42.24	9.65e-07	Dll1
TC0700000032.mm.2	10.45	5.05	42.1	3.81e-07	Ncr1
TC0200001866.mm.2	11.2	5.9	39.34	3.26e-08	Sema6d
TC1600001584.mm.2	13.02	7.77	37.98	1.6e-06	Eaf2
TC1100003694.mm.2	12.47	7.24	37.71	8.38e-08	Tns4
TC0400002456.mm.2	12.25	7.01	37.67	1.6e-07	Aqp3
TC1100001439.mm.2	12.1	6.91	36.37	2.04e-05	Chad
TC0100001365.mm.2	9.67	4.52	35.63	1.9e-07	Colgalt2
TC0600000245.mm.2	10.58	5.45	35.12	0.0002	Ahcyl2
TC0100000886.mm.2	11.71	6.58	34.99	4.97e-08	Ramp1
TC0X00000388.mm.2	9.58	4.46	34.68	7.18e-07	Gria3
TC0200005480.mm.2	12.64	7.56	33.7	3.74e-07	Capn3
TC0700002477.mm.2	13.3	8.3	31.95	0.0019	Fosb
TC0700004313.mm.2	11.42	6.42	31.8	2.46e-09	Spn
TC0600002965.mm.2	12.78	7.8	31.57	1.11e-05	Plxnd1
TC0100000490.mm.2	11.9	6.93	31.39	1.65e-06	Icos
TC0700004624.mm.2	12.62	7.69	30.42	7.31e-05	Plk1
TC1700001194.mm.2	10.47	5.57	29.81	0.0002	Qpct
TC0400002189.mm.2	13.98	9.09	29.67	1.7e-06	Asph
TC0700000507.mm.2	9.24	4.39	28.74	4.03e-06	Fbxo27
TC1500000503.mm.2	9.47	4.64	28.43	4.25e-06	Khdrbs3
TC1000003044.mm.2	10.44	5.62	28.17	2.08e-05	Tbc1d30
TC0600002089.mm.2	11.84	7.04	27.88	0.0001	Creb3l2
TC0200000587.mm.2	13.04	8.26	27.51	9.3e-08	St6galnac6; St6galnac4
TC0900000918.mm.2	10.28	5.51	27.33	0.028	Anxa2
TC0700001008.mm.2	10.5	5.76	26.72	8.76e-08	Igf1r
TC0200002935.mm.2	12.39	7.67	26.4	2.61e-08	Gata3; 9230102O04Rik
TC0400003581.mm.2	10.29	5.57	26.23	2.75e-06	Azin2
TC0600001386.mm.2	8.7	4	26.07	0.0047	Aicda
TC1000002099.mm.2	11.87	7.19	25.59	1.88e-05	Prdm1
TC0500000071.mm.2	10.87	6.2	25.43	3.12e-06	Gm8890
TC0200004537.mm.2	11.76	7.1	25.34	0.0004	Atp8b4
TC0200001441.mm.2	9.7	5.04	25.31	2.52e-07	Chst1
TC0200005472.mm.2	8.37	3.72	25.11	0.0007	Eng
TC1500001729.mm.2	10.17	5.53	24.93	0.0007	Ly6c1
TC0600003124.mm.2	14.42	9.8	24.61	6.51e-10	Cd4
TC0900001365.mm.2	9.09	4.49	24.34	4.95e-06	Cish
TC0100002534.mm.2	10.57	5.96	24.31	3.53e-05	Ikzf2
TC1000001840.mm.2	10.83	6.24	24.03	3.59e-06	Myb
TC1000000011.mm.2	10.27	5.71	23.59	1.87e-06	Plekhg1
TC0500002344.mm.2	10.34	5.79	23.36	3.27e-08	Fam184b
TC0500000076.mm.2	10.89	6.38	22.79	1.65e-06	Gm8922
TC1000000718.mm.2	12.4	7.9	22.7	1.2e-07	Ggt5
TC0600001538.mm.2	11.09	6.61	22.19	6.84e-07	Klrd1
TC1400002836.mm.2	12.71	8.25	22.1	2.88e-05	Dok2
TC0500000073.mm.2	9.69	5.23	21.91	1.2e-06	Gm8897
TC0800001594.mm.2	11.75	7.31	21.82	1.68e-05	Nrp1; Mir1903
TC0700002997.mm.2	10.49	6.06	21.56	1.9e-07	Dkkl1
TC1800001186.mm.2	11.94	7.52	21.42	4.75e-07	Nrg2
TC1300000246.mm.2	12.15	7.74	21.16	9.64e-07	Hist1h3g
TC0500000069.mm.2	10.8	6.42	20.89	1.81e-07	Gm8879
TC0100002649.mm.2	10.33	5.95	20.82	1.46e-06	Fam124b
TC1500000002.mm.2	16.81	12.44	20.6	2.41e-07	Sepp1
TC1300000174.mm.2	12.18	7.82	20.59	5.17e-07	Hist1h3h
TC0200002478.mm.2	10.45	6.09	20.59	0.0003	Mybl2
TC1200000069.mm.2	13.2	8.85	20.44	2.87e-07	Sdc1
TC0X00000929.mm.2	8.75	4.4	20.38	5.17e-06	Ar
TC1500001887.mm.2	9.16	4.82	20.26	5.08e-06	Npcd; Cbx6; Nptxr
TC1400000937.mm.2	8.27	3.95	19.94	7.93e-05	Nuggc
TC1700001969.mm.2	9.94	5.64	19.73	4.81e-07	Tcf19
TC1100004124.mm.2	16.46	12.17	19.59	4.32e-07	St6galnac2
TC0700004273.mm.2	12.97	8.69	19.48	4.63e-07	Lat
TC0300001856.mm.2	10.26	5.99	19.39	1.78e-05	Ccna2
TC0800001481.mm.2	12	7.73	19.39	3.4e-06	Zfpm1
TC0200003278.mm.2	10.16	5.9	19.23	2.15e-05	Ptges
TC0100003814.mm.2	9.48	5.21	19.2	0.0002	Dtl
TC0400004090.mm.2	9.32	5.08	18.97	4.88e-09	Espn
TC1000001993.mm.2	10.91	6.67	18.91	4.23e-06	Fam26e
TC1100003562.mm.2	10.85	6.61	18.9	1.81e-07	Cacna1g
TC0100003210.mm.2	11.4	7.17	18.76	1.15e-05	Rgs18
TC1300002463.mm.2	10.06	5.83	18.71	6.72e-07	Iqgap2
TC1400000477.mm.2	12.12	7.89	18.69	0.0004	Ptger2
TC0200004568.mm.2	8.56	4.35	18.48	0.0003	Bub1
TC1300002013.mm.2	11.46	7.27	18.24	1.97e-08	Nfil3
TC0900000647.mm.2	10.63	6.45	18.04	0.0014	Slc35f2
TC1500002040.mm.2	12.16	7.99	18	3.46e-05	Plxnb2
TC0300002500.mm.2	14.29	10.12	17.98	9.95e-06	Hist2h3c2
TC0300003216.mm.2	14.29	10.12	17.98	9.95e-06	Hist2h3c1
TC0100003205.mm.2	12.5	8.34	17.89	3.65e-05	Rgs13
TC1700002138.mm.2	10.91	6.76	17.77	8.41e-09	Runx2
TC1400000513.mm.2	12.82	8.67	17.74	3.73e-05	Lgals3
TC0200004930.mm.2	10.79	6.65	17.68	1.9e-07	Nol4l
TC0700003801.mm.2	8.75	4.62	17.59	7.4e-09	Gm4980
TC1100004157.mm.2	10.22	6.11	17.24	0.0042	Timp2
TC0700001736.mm.2	13.49	9.39	17.1	7.75e-09	Eef2k
TC1300001633.mm.2	12.05	7.96	16.95	5.55e-05	Hist1h3e
TC1600000679.mm.2	10.99	6.93	16.71	1.61e-06	Gcsam
TC0600002114.mm.2	9.97	5.93	16.55	0.0007	Parp12
TC0500002651.mm.2	10.85	6.8	16.5	0.0232	Igfbp7
TC0400002737.mm.2	9.82	5.77	16.48	2.41e-05	Lpar1
TC0500000494.mm.2	11.38	7.35	16.36	7.89e-05	Ncapg
TC0300000934.mm.2	14.65	10.62	16.34	4.44e-06	Hist2h3b
TC0500002579.mm.2	12.46	8.44	16.22	0.0004	Txk
TC0800002235.mm.2	10.01	6.01	15.98	0.0013	Neil3
TC0900003344.mm.2	11.4	7.4	15.92	2.07e-07	Trf
TC1100003693.mm.2	10.36	6.37	15.88	0.0001	Top2a
TC0300002220.mm.2	9.93	5.97	15.57	1.05e-06	Gucy1a3; Mir7010
TC1500001728.mm.2	13.56	9.62	15.34	3.01e-09	Ly6a
TC1400002260.mm.2	8.04	4.1	15.33	0.0018	Esco2
TC1000002380.mm.2	9.73	5.8	15.31	1.22e-06	Susd2
TC1400002666.mm.2	11.88	7.95	15.27	0.0001	Spry2
TC0500000068.mm.2	10.73	6.81	15.16	8.94e-08	Gm8871; Gm8857
TC0200003161.mm.2	9.09	5.17	15.14	2.91e-09	Gm996
TC0400000114.mm.2	8.96	5.04	15.13	7.38e-07	Triqk
TC0200001776.mm.2	9.52	5.62	14.98	0.0028	Nusap1
TC0400001035.mm.2	9.75	5.85	14.93	2e-06	Dnajc6
TC0700000946.mm.2	9.84	5.94	14.88	0.0002	Atp10a
TC1100002134.mm.2	12.4	8.51	14.75	2.75e-08	Znrf3
TC1900000898.mm.2	8.66	4.79	14.62	8e-08	BC021614
TC0400003390.mm.2	10.9	7.05	14.47	0.001	Cdc20
TC0500000072.mm.2	10.44	6.6	14.39	1.13e-06	Speer1
TC0500000077.mm.2	10.44	6.6	14.39	1.13e-06	Gm8926
TC0500003729.mm.2	13.66	9.81	14.37	1.03e-05	Gbp8
TC0500000067.mm.2	10.43	6.6	14.25	3.14e-06	Gm6455
TC1300001561.mm.2	12.49	8.66	14.15	5.41e-06	Hist1h3i
TC1800000160.mm.2	10.37	6.54	14.13	1.08e-05	Rnf125
TC0200004919.mm.2	8.08	4.28	13.87	2.42e-05	Foxs1
TC0100001303.mm.2	9.5	5.71	13.77	0.0011	Aspm
TC0600003210.mm.2	8.85	5.1	13.41	0.0006	Klrb1a
TC0800000146.mm.2	8.32	4.59	13.26	0.0185	Cln8
TC1900000967.mm.2	11.31	7.59	13.19	3.37e-06	Ctsw
TC1700001209.mm.2	9.58	5.86	13.12	7.58e-06	Galm
TC0900001775.mm.2	8.62	4.92	13.04	5.41e-06	Fut4
TC0500000074.mm.2	10	6.3	13	9.27e-07	Gm8906
TC1700001178.mm.2	12.33	8.64	12.87	0.0038	Crim1
TC0400003327.mm.2	11.87	8.18	12.83	3.98e-07	Faah
TC1100000362.mm.2	12.06	8.38	12.8	2.42e-05	Lcp2
TC0900001099.mm.2	11.02	7.36	12.7	0.0025	Sh3bgrl2
TC1000001830.mm.2	8.78	5.12	12.69	1.7e-05	Pde7b
TC1000001768.mm.2	8.61	4.95	12.61	3.38e-06	Phactr2
TC0100001943.mm.2	12.02	8.37	12.57	0.0004	Mybl1
TC0300002860.mm.2	9.31	5.67	12.42	0.0011	Fnbp1l; Mir7657
TC0600001536.mm.2	10.84	7.21	12.4	0.0011	Gabarapl1
TC0700002497.mm.2	13.02	9.39	12.33	7.57e-07	Apoe
TC0300003158.mm.2	9.67	6.05	12.28	3.79e-05	St6galnac3
TC1400002487.mm.2	7.91	4.3	12.25	9.48e-07	Rgcc
TC0400001856.mm.2	15.95	12.36	12.02	3.37e-09	Dhrs3
TC0700002776.mm.2	10.2	6.62	11.97	0.0002	Ffar2
TC0100000297.mm.2	9.07	5.49	11.96	3.75e-08	Il1rl2
TC0200004811.mm.2	9.08	5.5	11.93	0.0007	Cd93
TC1300001722.mm.2	9.49	5.93	11.83	0.0016	Sox4
TC0400000705.mm.2	13.54	9.97	11.83	2.67e-07	Rgs3
TC1700002813.mm.2	9.18	5.61	11.83	1.09e-07	Ppt2
TC0200002532.mm.2	8.87	5.32	11.74	0.0069	Ube2c
TC0900001295.mm.2	11.17	7.62	11.7	0.0078	Ryk
TC1900000046.mm.2	9.77	6.24	11.55	2.52e-08	Ctsf
TC0900002401.mm.2	8.21	4.69	11.47	0.0036	Neo1
TC0100000300.mm.2	10.25	6.73	11.46	1.6e-07	Il18rap
TC0200002052.mm.2	8.38	4.87	11.4	8.43e-08	Bmp2
TC0400003742.mm.2	9.8	6.29	11.37	1.14e-05	Man1c1
TC0100000462.mm.2	11.71	8.21	11.31	1.47e-06	Bmpr2
TC1400002378.mm.2	9.24	5.74	11.29	1.22e-06	Cysltr2
TC0300002482.mm.2	10.54	7.05	11.28	0.0001	Ecm1; Mir7014
TC0X00001331.mm.2	9.83	6.33	11.28	2.21e-07	Kir3dl1
TC0X00002513.mm.2	9.87	6.38	11.25	0.0002	Prrg1
TC0600001807.mm.2	12.2	8.72	11.19	7.9e-05	Pon3
TC0100003207.mm.2	10.51	7.03	11.14	0.0002	Rgs1
TC1300001555.mm.2	14.01	10.53	11.13	0.0002	Hist1h2bl
TC0300003067.mm.2	11.17	7.7	11.08	1.09e-07	Lmo4
TC0400003897.mm.2	9.25	5.79	11.02	5.01e-07	Tmem51
TC0500000079.mm.2	9.98	6.52	11.01	2.15e-05	4933402N22Rik
TC1100001973.mm.2	9.78	6.33	10.98	0.0007	Birc5
TC0600000765.mm.2	11.03	7.58	10.93	0.0003	Ndnf
TC0200004075.mm.2	9.86	6.41	10.92	2.92e-07	Olfr1259
TC0500000075.mm.2	11.81	8.37	10.87	5.04e-07	Gm6460
TC0100001858.mm.2	8.63	5.2	10.76	0.0014	Nek2
TC0500001038.mm.2	11.05	7.62	10.74	2.84e-05	Lrrc8b
TC0100003096.mm.2	9.36	5.94	10.69	4.24e-08	Atp2b4; Mir6903
TC1100003462.mm.2	9	5.58	10.68	0.0001	Ypel2
TC1300001383.mm.2	9.94	6.53	10.65	0.0001	Akr1e1
TC0900002593.mm.2	10.72	7.31	10.6	0.0002	Ccnb2
TC1600001775.mm.2	9.66	6.25	10.58	1.05e-05	Gpr15
TC1100003252.mm.2	9.11	5.71	10.55	0.0001	Cpd
TC0500000070.mm.2	9.46	6.08	10.41	9.44e-06	Gm5861
TC0X00000934.mm.2	11.96	8.58	10.4	0.0011	Efnb1
TC0300002352.mm.2	11.32	7.94	10.38	0.0002	Cks1b
TC0600000914.mm.2	10.6	7.23	10.3	0.0008	Loxl3
TC0900001672.mm.2	10.34	6.98	10.25	8.02e-05	Cxcr6
TC1500002155.mm.2	11.99	8.63	10.2	9.97e-08	Endou
TC0900000505.mm.2	14.2	10.85	10.17	3.37e-05	H2afx
TC1300001558.mm.2	14.72	11.38	10.17	0.0001	Hist1h2ak
TC1400001315.mm.2	10.12	6.78	10.11	6e-05	Farp1
TC0300002313.mm.2	11.72	8.39	10.09	0.0214	Lmna
TC1700000641.mm.2	9.45	6.11	10.08	1.97e-07	Prrt1
TC0200002067.mm.2	9.53	6.19	10.08	5.88e-05	Plcb4
TC0600003148.mm.2	11.56	8.24	10.04	0.0032	Cd9
TC0700002879.mm.2	10.79	7.47	10.02	3.59e-06	Plekhf1
TC1900000882.mm.2	9.34	6.02	9.99	0.0021	Lrp5
TC0200000319.mm.2	9.01	5.7	9.92	0.0126	Etl4
TC0800003235.mm.2	16.35	13.04	9.91	4.53e-06	Znrf1
TC0X00001383.mm.2	8.23	4.93	9.85	0.006	Mid2
TC0500002830.mm.2	9.55	6.26	9.82	3.43e-05	Tmem150c
TC1900000921.mm.2	8.44	5.15	9.8	3.03e-05	Rhod
TC0600001459.mm.2	9.02	5.73	9.79	0.0001	Tnfrsf1a
TC0200004201.mm.2	9.29	6.02	9.68	0.0003	Rag1; B230118H07Rik
TC1000001512.mm.2	9.61	6.35	9.56	7.79e-06	Ppm1h; Mir8104
TC1100003561.mm.2	9.92	6.67	9.52	4.01e-05	Abcc3
TC0200003689.mm.2	11.76	8.51	9.5	0.0001	Stk39
TC0100003500.mm.2	10.32	7.07	9.49	0.0008	Nuf2
TC0600001433.mm.2	9.8	6.55	9.49	0.0017	Cdca3
TC1100004067.mm.2	10.77	7.53	9.48	0.0002	Hid1
TC0700002005.mm.2	8.8	5.56	9.43	1.58e-08	Olfr523
TC0300001521.mm.2	8.63	5.4	9.34	0.0493	Adgrl4
TC1300001270.mm.2	9.71	6.49	9.31	0.0118	Plpp1
TC1100000892.mm.2	9.55	6.35	9.19	0.0067	Aurkb
TC0700004285.mm.2	13.81	10.61	9.18	4.67e-06	Cln3
TC0700002002.mm.2	10.7	7.51	9.15	5.04e-05	Paox
TC1800000291.mm.2	8.57	5.38	9.1	0.0019	Kif20a
TC0500000078.mm.2	9.33	6.15	9.07	3.81e-07	Gm6465
TC0200004913.mm.2	10.53	7.36	9	0.0008	Bcl2l1
TC0500003027.mm.2	8.7	5.54	8.9	0.0002	2900026A02Rik
TC0400001639.mm.2	13.73	10.57	8.89	1.48e-05	Stmn1
TC1100004279.mm.2	11.46	8.32	8.81	5.04e-08	Rab37
TC0800002431.mm.2	14.33	11.22	8.61	1.28e-06	Bst2
TC0700002008.mm.2	9.8	6.7	8.59	1.41e-05	5830411N06Rik
TC0700004310.mm.2	9.38	6.28	8.56	0.0004	Kif22
TC1700001717.mm.2	8	4.9	8.56	8.41e-09	Ip6k3
TC1200001397.mm.2	10.41	7.32	8.53	0.0059	Rhob
TC1000001691.mm.2	11.6	8.51	8.48	5.02e-07	Ipcef1
TC1700001451.mm.2	11.45	8.37	8.48	6.69e-06	Igf2r
TC0300002051.mm.2	8.96	5.88	8.45	1.2e-05	P2ry14; F630111L10Rik
TC0700004119.mm.2	8.83	5.77	8.37	0.0001	Dkk3
TC0400000085.mm.2	10.11	7.05	8.35	5.45e-05	Ccne2
TC0900002915.mm.2	10.55	7.49	8.33	0.0003	Pik3cb
TC1800001005.mm.2	9.12	6.06	8.33	8.73e-07	Zfp521
TC1900000560.mm.2	11.41	8.35	8.32	2.75e-05	Hells
TC0800001320.mm.2	9.54	6.49	8.31	5.39e-06	Mtss1l
TC0200002301.mm.2	9.25	6.19	8.3	0.0068	Tpx2
TC1300000586.mm.2	8.89	5.84	8.27	0.0011	Fbxw17
TC1800001410.mm.2	9.37	6.34	8.17	2.07e-06	Slc6a7
TC1900001114.mm.2	7.88	4.85	8.13	1.17e-07	Cd6
TC1500002318.mm.2	7.8	4.79	8.03	0.0003	Itga5
TC1300001171.mm.2	10.17	7.16	8.02	0.001	Cenpk
TC1000001995.mm.2	9.91	6.91	8.02	0.0291	Dse
TC0400003079.mm.2	12.99	9.99	7.98	0.006	Jun
TC0500002919.mm.2	9.4	6.41	7.96	0.0004	Tgfbr3
TC1700000655.mm.2	9.55	6.56	7.94	0.0496	Gm20481
TC0200003811.mm.2	7.69	4.7	7.92	6.69e-06	Sestd1
TC1300000175.mm.2	13.84	10.85	7.91	0.0012	Hist1h2bm
TC0600002200.mm.2	11.83	8.85	7.88	2.44e-06	Ezh2
TC1300000192.mm.2	13.92	10.95	7.85	0.0019	Hist1h2bj
TC1200000833.mm.2	11.26	8.29	7.83	0.0122	Fos
TC1000001897.mm.2	9.16	6.19	7.83	7.66e-07	Arg1
TC1600000031.mm.2	7.99	5.04	7.76	5.95e-06	Glis2
TC0500002578.mm.2	9.59	6.63	7.74	1.19e-05	Cnga1
TC0600000386.mm.2	8.52	5.57	7.74	0.0009	Clec2l
TC1800000286.mm.2	8.91	5.96	7.73	0.0005	Pkd2l2
TC0300001124.mm.2	10.08	7.13	7.73	1.62e-05	Gstm5
TC0100002324.mm.2	10.46	7.51	7.72	4.99e-05	Mfsd6
TC1400001177.mm.2	10.69	7.75	7.67	0.0073	Lmo7
TC1300001263.mm.2	7.72	4.79	7.64	0.0068	Ankrd55
TC0800000453.mm.2	8.68	5.76	7.59	1.03e-05	AI429214
TC0900000452.mm.2	7.31	4.38	7.58	5.45e-05	Scn3b
TC1900000665.mm.2	6.81	3.9	7.55	3.61e-07	Kazald1
TC0200001741.mm.2	7.83	4.92	7.54	0.0001	Bub1b
TC1300001033.mm.2	12.43	9.51	7.52	5.45e-05	Dhfr
TC1500001431.mm.2	8.97	6.06	7.51	0.0002	Lrp12
TC0600003605.mm.2	8.86	5.95	7.51	7.68e-06	Klrb1c
TC0X00002417.mm.2	11.66	8.76	7.47	3.47e-05	Xlr4a
TC0300000467.mm.2	9.04	6.15	7.44	5.72e-05	Med12l
TC1100003529.mm.2	6.64	3.74	7.43	0.0036	Hlf
TC0800002589.mm.2	11.57	8.68	7.41	0.0002	Nfix
TC0500001724.mm.2	8.5	5.63	7.36	0.0257	Fscn1
TC0200005003.mm.2	10.5	7.63	7.35	1.06e-05	Sla2
TC1300000259.mm.2	11.23	8.36	7.31	0.0015	Hist1h2bb
TC0800001127.mm.2	6.93	4.07	7.26	7.75e-06	Adgrg3
TC0300000491.mm.2	7.11	4.25	7.24	0.0002	P2ry1
TC0800000403.mm.2	13.09	10.25	7.16	9.74e-06	Saraf
TC1700000047.mm.2	8.66	5.83	7.13	5.83e-06	Synj2
TC0600000775.mm.2	13.37	10.54	7.13	5.3e-06	Gng12
TC0700002791.mm.2	10.23	7.4	7.12	5.69e-08	Scn1b
TC0500002592.mm.2	9.43	6.6	7.11	0.001	Ociad2
TC1200000679.mm.2	9.36	6.55	6.99	0.0012	Hspa2
TC0300001137.mm.2	9.88	7.1	6.87	0.0018	Sort1
TC0900001018.mm.2	8.61	5.84	6.82	9.93e-06	Lysmd2
TC0400002013.mm.2	11.14	8.38	6.78	4.2e-07	Tnfrsf25
TC0200000546.mm.2	12.84	10.09	6.74	0.0006	Usp20
TC1100003925.mm.2	12.37	9.62	6.73	1.18e-06	Ern1
TC1100002649.mm.2	13.93	11.18	6.71	5.39e-05	Tgtp2
TC1800000623.mm.2	9.42	6.68	6.7	0.0002	Pdgfrb
TC1800001026.mm.2	8.21	5.47	6.68	0.0004	Cdh2
TC0200004137.mm.2	7.27	4.54	6.67	0.0306	Gyltl1b
TC0900000848.mm.2	7.79	5.06	6.64	3.19e-05	Rbpms2
TC1100004123.mm.2	9.79	7.07	6.59	2.82e-05	Cygb
TC1700000009.mm.2	8.86	6.14	6.59	1.57e-05	Tiam2
TC0900002480.mm.2	12.32	9.6	6.58	8.4e-06	Smad3
TC0100002207.mm.2	9.17	6.45	6.58	3.15e-07	2010300C02Rik
TC1400002150.mm.2	8.29	5.58	6.57	0.0007	Ska3
TC1200002296.mm.2	7.76	5.05	6.55	0.0016	Clmn
TC0800000629.mm.2	13.68	10.98	6.52	0.0002	Hmgb2
TC0600002904.mm.2	8.73	6.03	6.51	0.0002	Srgap3
TC1300001020.mm.2	7.28	4.58	6.51	0.0004	Ssbp2
TC1100002438.mm.2	10.07	7.37	6.5	5.61e-06	Acyp2
TC0400004012.mm.2	12.11	9.41	6.5	2.2e-05	Agtrap
TC0300001064.mm.2	12.59	9.89	6.5	3.07e-05	Ptpn22
TC1300001666.mm.2	8.48	5.78	6.49	0.0028	Gmnn
TC0200000417.mm.2	9.85	7.16	6.46	1.09e-05	Abca2
TC0100001382.mm.2	13.07	10.38	6.44	3.07e-05	Rnasel
TC1500001356.mm.2	12.03	9.35	6.43	0.0001	Stk3
TC0200005510.mm.2	9.04	6.35	6.42	0.0001	Fam110a
TC1500001730.mm.2	6.71	4.03	6.41	7.67e-05	Ly6c2
TC1700002346.mm.2	11.95	9.27	6.4	0.0009	Slc25a23
TC1400000796.mm.2	6.91	4.26	6.3	4.6e-07	Nynrin
TC1600001658.mm.2	8.23	5.58	6.3	0.0001	Gm17783
TC0X00002631.mm.2	10.37	7.72	6.29	0.0127	Pola1
TC0600002996.mm.2	9.18	6.53	6.28	0.0001	Ret
TC1300001635.mm.2	11.98	9.33	6.28	0.0012	Hist1h2bf
TC1400001551.mm.2	11.31	8.66	6.26	5.08e-06	Camk2g
TC1000001696.mm.2	10.38	7.74	6.24	5.2e-05	Ulbp1
TC0100003478.mm.2	11.61	8.97	6.23	7.38e-05	Uck2
TC0300001249.mm.2	9.09	6.45	6.23	1.57e-05	Pde5a
TC1500002217.mm.2	10.37	7.74	6.22	0.0004	Racgap1
TC1700001003.mm.2	12.36	9.72	6.21	0.0041	Uhrf1
TC1800001431.mm.2	8.85	6.22	6.19	0.0002	Ablim3
TC0300001330.mm.2	11.43	8.8	6.17	9.5e-06	Lef1
TC0200000888.mm.2	10.67	8.06	6.11	0.0001	Pkp4
TC1300000177.mm.2	13.29	10.68	6.11	0.0033	Hist1h2bn
TC1300001642.mm.2	9.05	6.45	6.09	0.0008	Hist1h3c
TC0100003887.mm.2	9.6	7	6.06	0.0004	Nos1ap
TC0100001703.mm.2	7.27	4.68	6.02	0.0151	Cdc42bpa
TC0500000171.mm.2	10.47	7.89	5.99	7.67e-05	Fgl2
TC0300002972.mm.2	8.56	5.98	5.97	0.0076	Npnt
TC1400001671.mm.2	9.62	7.04	5.97	1.17e-05	Stab1
TC1500001783.mm.2	9.48	6.91	5.96	0.0001	Slc39a4
TC1100000859.mm.2	8.63	6.05	5.96	4.04e-06	Gas7
TC0900000124.mm.2	10.11	7.53	5.95	0.0002	Smco4
TC1100000608.mm.2	8.88	6.31	5.95	6.08e-06	2008-09-01
TC0500003024.mm.2	7.8	5.23	5.94	1.38e-05	Adrbk2
TC0700001624.mm.2	11.81	9.24	5.93	0.0002	Wee1
TC1100002643.mm.2	14.26	11.7	5.92	3.16e-05	Gm12185; Tgtp1
TC0500000607.mm.2	9.39	6.82	5.92	0.0032	Wdr19
TC0800000854.mm.2	7.81	5.25	5.9	0.0008	Nr3c2
TC1400000359.mm.2	6.59	4.04	5.85	1.05e-06	Gm626
TC0200004556.mm.2	7.54	4.99	5.85	2.92e-05	Kcnip3
TC1400002071.mm.2	10.62	8.07	5.84	0.0006	Slc22a17
TC1500000199.mm.2	11.58	9.04	5.83	3.36e-06	Dap
TC1800001741.mm.2	10.15	7.61	5.82	0.0045	Pcdhgb1; Pcdhgb2; Pcdhgb4; Pcdhgb5; Pcdhgb6; Pcdhgb7; Pcdhgb8; Pcdhgc3; Pcdhgc4; Pcdhgc5; Pcdhga1; Pcdhga2; Pcdhga3; Pcdhga4; Pcdhga5; Pcdhga6; Pcdhga7; Pcdhga8; Pcdhga9; Pcdhga10; Pcdhga11; Pcdhga12
TC0300001255.mm.2	9.44	6.9	5.81	0.0005	Sec24d
TC1000002878.mm.2	13.73	11.19	5.81	3e-05	Glipr1
TC1200000142.mm.2	13.71	11.18	5.81	9.3e-08	Odc1
TC1000000145.mm.2	7.71	5.18	5.8	0.0002	Il20ra
TC1100002269.mm.2	8.04	5.51	5.79	0.0005	Meis1
TC1500000971.mm.2	8.6	6.07	5.78	6.24e-08	Ccdc184
TC1700000829.mm.2	6.9	4.37	5.77	8.1e-06	Tnfrsf21
TC1500002059.mm.2	11.09	8.56	5.77	0.0008	Rabl2
TC1600000553.mm.2	9.82	7.3	5.76	5.51e-05	Cd80
TC0200003313.mm.2	11.13	8.61	5.72	0.0005	Stxbp1
TC0100001114.mm.2	11.81	9.3	5.7	2.13e-07	Mgat5
TC0300001306.mm.2	8.37	5.87	5.69	0.0012	Elovl6
TC0100002950.mm.2	9.48	6.97	5.68	0.0018	Epb41l5
TC1400000742.mm.2	12.02	9.52	5.66	0.0008	Abhd4
TC0800001119.mm.2	7.23	4.73	5.66	3.81e-07	Cx3cl1
TC1700001946.mm.2	7.86	5.36	5.64	0.0001	Ly6g5b
TC0500002386.mm.2	6.83	4.34	5.64	0.0058	Adgra3; Adgra2
TC0900002320.mm.2	10.05	7.55	5.63	0.0034	Dmxl2
TC0800000937.mm.2	13.24	10.75	5.63	0.0026	Asf1b
TC0200001150.mm.2	11.32	8.83	5.62	3.12e-06	Ube2e3
TC1300001638.mm.2	8.46	5.97	5.62	0.0415	Hist1h2ac
TC1900001163.mm.2	11.39	8.9	5.62	0.0002	Dtx4
TC1300001630.mm.2	13.44	10.95	5.61	0.0006	Hist1h2bh
TC0700002010.mm.2	8.14	5.66	5.6	0.0032	Olfr525
TC1100003928.mm.2	9.41	6.93	5.6	0.0003	Tex2
TC1800000714.mm.2	9.31	6.83	5.57	0.0003	Ldlrad4
TC1200001306.mm.2	8.1	5.62	5.56	0.0026	Ncapg2
TC1300000191.mm.2	13.09	10.62	5.56	0.0027	Hist1h2bk
TC1100002567.mm.2	11.2	8.73	5.56	0.0097	Pttg1
TC1700002286.mm.2	8.85	6.38	5.56	0.0126	Sgol1
TC0800003227.mm.2	9.4	6.93	5.54	0.0012	Mef2b
TC0100003449.mm.2	9.24	6.77	5.54	0.0306	Mpzl1
TC0800002950.mm.2	8.95	6.48	5.54	0.0001	Ldhd
TC1500000704.mm.2	7.92	5.46	5.52	2.2e-05	Fam83f
TC0600001606.mm.2	8.84	6.38	5.52	0.0484	Emp1
TC0800000936.mm.2	10	7.53	5.51	0.0004	Adgrl1
TC0900002189.mm.2	7.91	5.45	5.5	6.85e-05	Cd3e
TC0200004251.mm.2	12.58	10.13	5.47	0.012	Prrg4
TC1200000688.mm.2	10.89	8.44	5.46	0.0051	Fut8
TC0300002725.mm.2	10.95	8.51	5.43	0.0046	Gstm1
TC1800001507.mm.2	8.4	5.99	5.34	0.0018	Spire1
TC1100003059.mm.2	7.14	4.72	5.33	0.0002	Tnfsfm13; Tnfsf13; Tnfsf12
TC0200002869.mm.2	9.67	7.26	5.31	0.0009	Mcm10
TC0300000809.mm.2	9.66	7.25	5.31	0.0006	S100a6
TC1800001139.mm.2	9.11	6.71	5.3	3.59e-06	Nrep
TC0400001116.mm.2	14.98	12.58	5.3	2.46e-06	Ssbp3
TC0800001289.mm.2	7.44	5.03	5.3	0.0024	Zfhx3
TC1700001827.mm.2	12.97	10.57	5.29	6.07e-05	Sik1
TC0100001170.mm.2	8.88	6.47	5.29	0.0011	Fam72a
TC1000000726.mm.2	8.37	5.97	5.27	0.0013	Derl3
TC1100002549.mm.2	8.64	6.24	5.26	0.005	Hmmr
TC1100004267.mm.2	8.79	6.4	5.25	0.0083	Trim16
TC0500000080.mm.2	8.23	5.84	5.25	3.59e-06	Sema3d
TC1100000009.mm.2	12.67	10.29	5.23	0.0022	Pik3ip1
TC0900001944.mm.2	9	6.61	5.23	3.59e-06	Vps26b
TC1700002438.mm.2	8.62	6.24	5.22	0.0075	Ptprm
TC0400003516.mm.2	9.49	7.11	5.2	0.0058	Cdca8
TC0300002245.mm.2	8.11	5.74	5.19	0.0009	Fhdc1
TC1600000765.mm.2	14.97	12.6	5.18	8.37e-06	Cldnd1
TC0600002315.mm.2	7.27	4.9	5.17	0.0497	Fkbp14
TC0300001704.mm.2	8.12	5.76	5.15	0.0012	Cpa3
TC1900000543.mm.2	9.99	7.63	5.15	0.0191	Cep55
TC1700000505.mm.2	12.12	9.76	5.15	6.83e-06	Pim1
TC0900001670.mm.2	8.9	6.54	5.14	0.0098	Ccr9
TC1500001135.mm.2	8.37	6.01	5.1	0.0137	Ccdc152
TC0X00002648.mm.2	8.65	6.3	5.09	0.0405	Maged1
TC1700002324.mm.2	11.83	9.48	5.09	0.0013	Ptprs
TC1300001081.mm.2	9.5	7.16	5.09	0.006	F2rl2
TC0100003058.mm.2	12.62	10.27	5.09	1.34e-05	Srgap2
TC1800001048.mm.2	7.66	5.31	5.08	0.0375	B4galt6
TC1300000260.mm.2	13.59	11.25	5.06	0.0003	Hist1h2ab
TC0200000211.mm.2	10.26	7.93	5.06	8.37e-06	Prkcq
TC0300002443.mm.2	7.48	5.15	5.04	0.0004	Oaz3
TC0100000282.mm.2	7.67	5.34	5.04	0.0032	Npas2
TC1300000262.mm.2	9.7	7.38	5.02	0.0004	Hist1h1a
TC0900002347.mm.2	13.56	11.23	5	2.14e-05	Peak1
TC0400000918.mm.2	7.09	4.77	5	6.19e-05	Dmrta1
TC0700001581.mm.2	8	5.68	5	2.55e-05	Ppfibp2
TC0700000931.mm.2	8.97	6.65	5	1.94e-05	Siglech
TC0900001652.mm.2	9.96	7.63	5	0.0121	Kif15
TC0X00000677.mm.2	15.29	12.97	4.98	0.0001	Xlr4b
TC1200001028.mm.2	9.54	7.23	4.97	0.008	Otub2
TC1200002402.mm.2	10.87	8.56	4.96	0.0002	Cdc42bpb
TC0900002292.mm.2	11.26	8.95	4.95	1.78e-05	Fdx1
TC0400002717.mm.2	7.88	5.58	4.93	0.0083	Ptpn3
TC0100003120.mm.2	14.2	11.91	4.89	0.0351	Ptprv
TC1100001063.mm.2	6.98	4.69	4.89	3.25e-05	Rtn4rl1
TC1700000676.mm.2	11.19	8.9	4.88	0.0004	Atp6v1g2
TC0600001579.mm.2	14.72	12.44	4.88	4.99e-08	Etv6
TC0400002073.mm.2	6.49	4.2	4.88	0.0003	Cfap74
TC0500001749.mm.2	7.32	5.04	4.87	1.94e-05	Bhlha15
TC1100003069.mm.2	6.75	4.47	4.86	0.0289	Nlgn2
TC1900000991.mm.2	9.22	6.95	4.84	3.17e-05	Cdc42ep2
TC1100003698.mm.2	9.55	7.28	4.83	0.004	Krt222
TC0100002840.mm.2	7.74	5.48	4.8	0.0003	Pdcd1
TC1700001953.mm.2	10.95	8.68	4.8	8.39e-05	Lst1
TC1400002293.mm.2	8.06	5.8	4.8	0.0011	Dock5
TC0900000529.mm.2	9.25	6.99	4.8	0.0009	Cd3d
TC1900001774.mm.2	13.51	11.25	4.78	0.0003	Lipo1
TC0700000759.mm.2	7.61	5.36	4.75	4.7e-06	Nkg7
TC1100001586.mm.2	9.27	7.02	4.75	0.0032	Cdc6
TC1700000464.mm.2	13.45	11.21	4.74	5.41e-06	Pacsin1
TC1400002112.mm.2	8.03	5.8	4.7	0.004	Mcpt4
TC0300002504.mm.2	15.2	12.97	4.69	3.8e-05	Hist2h4
TC1000001761.mm.2	8.52	6.29	4.68	0.001	Stx11
TC0600001368.mm.2	11.46	9.23	4.68	3.3e-07	Tuba8
TC1300000245.mm.2	13.92	11.7	4.67	9.47e-05	Hist1h2af
TC1700001622.mm.2	8.25	6.03	4.67	0.045	Ccnf; Mir5134
TC0100000916.mm.2	8.12	5.9	4.66	0.0003	Gpc1
TC1600000700.mm.2	9.16	6.95	4.62	0.0023	C330027C09Rik
TC0800001952.mm.2	11.14	8.93	4.61	7.19e-05	Rab11fip1
TC1300000250.mm.2	13.2	11	4.6	0.0012	Hist1h4d
TC1000002629.mm.2	5.77	3.57	4.59	7.75e-09	Stab2
TC1200001252.mm.2	7.67	5.48	4.57	5.21e-05	Tdrd9
TC0900002451.mm.2	9.51	7.33	4.54	0.0149	Kif23
TC1100002611.mm.2	10.41	8.23	4.53	0.0008	Timd2
TC0700000693.mm.2	9.55	7.37	4.53	0.0015	1600014C10Rik
TC1500000658.mm.2	11.71	9.54	4.5	2.2e-05	Lgals1
TC0800000796.mm.2	11.2	9.04	4.48	0.0012	Slc27a1
TC1100002207.mm.2	10.74	8.58	4.46	0.0004	Tns3
TC0800001194.mm.2	7.77	5.62	4.45	8.54e-05	Ces2c
TC0900001883.mm.2	9.46	7.3	4.45	0.0002	Spc24
TC0600001768.mm.2	8.55	6.4	4.44	0.003	Mettl20
TC0900001182.mm.2	10.79	8.64	4.44	0.0006	Slc9a9
TC0800000770.mm.2	8.24	6.09	4.43	0.0003	Il12rb1
TC1900001729.mm.2	9.46	7.32	4.42	0.0005	Shtn1
TC0800001599.mm.2	11.5	9.36	4.42	0.0108	Itgb1
TC0300001364.mm.2	9.5	7.37	4.38	0.0006	Cenpe
TC0400002132.mm.2	8.65	6.52	4.37	0.0019	Plag1
TC0200001226.mm.2	9.03	6.91	4.35	0.0013	Slc43a3
TC0800000874.mm.2	12.59	10.47	4.34	0.0186	Zfp827
TC0400001215.mm.2	8.06	5.95	4.33	0.0012	Stil
TC1700000752.mm.2	7.68	5.57	4.32	0.0011	Zfp57
TC1300001634.mm.2	12	9.9	4.31	0.0002	Hist1h2ae
TC0900000254.mm.2	9.88	7.78	4.29	0.0001	Thyn1
TC1900000609.mm.2	13.78	11.68	4.29	1.69e-05	Pi4k2a
TC0900001561.mm.2	6.92	4.82	4.28	6.94e-05	Eomes
TC1500000785.mm.2	8.03	5.94	4.28	7.36e-05	Parvb
TC1200000203.mm.2	8.55	6.46	4.26	0.0289	Rrm2
TC0900000412.mm.2	7.54	5.45	4.25	0.0019	Vwa5a
TC1000000122.mm.2	15.35	13.26	4.23	5.08e-06	Cited2
TC0700002011.mm.2	6.46	4.38	4.23	8.37e-06	Olfr527
TC0900002052.mm.2	9.53	7.45	4.23	1.12e-05	Nrgn
TC1300000460.mm.2	8.03	5.95	4.22	0.0316	Gcnt2
TC0200004073.mm.2	8.99	6.91	4.22	5.2e-05	Olfr1256
TC0900000533.mm.2	13.43	11.35	4.21	0.0001	Amica1
TC1000001590.mm.2	8.86	6.79	4.18	0.0151	Gls2
TC0300000935.mm.2	13.28	11.22	4.18	0.0093	Hist2h2bb
TC0300001589.mm.2	12.33	10.27	4.17	9.78e-06	Wls
TC0200002166.mm.2	7.93	5.87	4.17	2.72e-05	Rin2
TC0200003017.mm.2	8.74	6.69	4.15	8.39e-05	Nebl
TC0600001327.mm.2	7.13	5.08	4.15	0.0149	Rasgef1a; Mir7044
TC1600000432.mm.2	7.09	5.05	4.13	2.83e-05	Bex6
TC0100000450.mm.2	7.68	5.63	4.12	0.0257	Fzd7
TC0500003018.mm.2	7.25	5.21	4.12	3.17e-05	Asphd2
TC0400002713.mm.2	6.74	4.7	4.12	0.0026	Epb41l4b
TC1300000249.mm.2	9.5	7.46	4.11	0.0074	Hist1h2bg
TC1600000998.mm.2	9.07	7.03	4.1	1.31e-05	Olig2
TC0500002152.mm.2	11.87	9.84	4.1	0.002	Tyms
TC1300002198.mm.2	7.76	5.73	4.1	0.0118	Cdc14b
TC0100000259.mm.2	9.86	7.83	4.09	0.0037	Inpp4a
TC0X00002803.mm.2	7.15	5.13	4.08	0.0132	Zdhhc15
TC1900001461.mm.2	9.88	7.85	4.08	0.0265	Myof
TC1800001222.mm.2	7.25	5.22	4.07	0.0004	Arap3; Mir6981
TC0900000976.mm.2	10.78	8.76	4.06	0.0022	Nedd4
TC0X00001501.mm.2	9.69	7.67	4.06	0.0221	Alas2
TC1700001928.mm.2	14.03	12.01	4.05	0.0001	Stk19
TC0500000363.mm.2	10.39	8.37	4.05	0.0423	Whsc1
TC0900001101.mm.2	7.25	5.23	4.05	0.019	Ttk
TC1900001142.mm.2	7.09	5.08	4.04	0.0028	Oosp1
TC0700004431.mm.2	7.6	5.59	4.03	0.0002	Adam12
TC1000000937.mm.2	11.08	9.08	4	8.02e-05	Chst11
TC0400001688.mm.2	7.57	5.57	4	0.0063	Luzp1
TC0900000457.mm.2	8.69	6.7	3.98	0.0024	Clmp
TC0500003323.mm.2	7.23	5.24	3.98	0.0021	Wbscr17
TC0600000826.mm.2	6.9	4.91	3.98	0.001	Cd8b1
TC0100002832.mm.2	8.31	6.31	3.98	0.0121	Pask
TC1100000483.mm.2	12.63	10.64	3.96	0.0019	Havcr1
TC0X00003239.mm.2	11.57	9.58	3.96	0.0019	Prdx4
TC1600001081.mm.2	6.67	4.69	3.95	0.0004	B3galt5
TC1000000898.mm.2	9.3	7.31	3.95	0.0007	Smim24
TC0400001651.mm.2	13.89	11.92	3.94	0.0048	Runx3
TC1100003245.mm.2	13.23	11.26	3.93	0.0004	Abr
TC1700000117.mm.2	10.04	8.07	3.92	0.001	Agpat4
TC1700002351.mm.2	11.19	9.23	3.91	7.66e-07	Tnfsf14
TC1500000673.mm.2	8.48	6.52	3.9	0.0018	Maff
TC1200000838.mm.2	12.8	10.84	3.9	0.0007	Batf
TC1900001098.mm.2	8.94	6.98	3.9	9.78e-05	Dagla
TC0800002023.mm.2	11.05	9.1	3.88	0.0004	Leprotl1
TC0800001654.mm.2	8.94	6.98	3.88	0.0494	Efnb2
TC0X00002423.mm.2	16.06	14.11	3.86	0.0004	Xlr4c
TC0300002173.mm.2	13.22	11.27	3.86	0.0003	Golim4
TC0400001135.mm.2	5.94	4	3.86	0.0299	Lrp8
TC0500001428.mm.2	6.55	4.6	3.86	0.0068	Kntc1
TC0300003241.mm.2	8.28	6.33	3.85	0.0014	Cd160
TC1300000362.mm.2	9.16	7.22	3.84	6e-05	Serpinb6b
TC0500002526.mm.2	6.78	4.84	3.83	0.003	Bend4
TC0300001445.mm.2	12.69	10.75	3.83	0.0047	Gbp7
TC0400002603.mm.2	12.92	10.99	3.82	3.69e-06	Coro2a
TC0300000656.mm.2	13.76	11.83	3.81	0.003	Tmem154
TC1900000529.mm.2	8.64	6.71	3.81	0.0101	Kif11
TC1800000266.mm.2	7.19	5.26	3.81	6.27e-06	Camk4
TC0400002407.mm.2	6.57	4.64	3.8	8.33e-05	Lingo2
TC1300002725.mm.2	13.07	11.14	3.8	1.1e-05	Parp8
TC0X00001564.mm.2	12.08	10.16	3.79	0.0007	2210013O21Rik
TC0300001888.mm.2	11.71	9.8	3.77	0.0074	Ankrd50
TC0X00000958.mm.2	8.6	6.69	3.76	0.0162	Kif4
TC0200001337.mm.2	5.79	3.88	3.76	5.12e-06	Olfr1257
TC0600000392.mm.2	10.84	8.93	3.75	0.0006	Rab19
TC0200003630.mm.2	8.39	6.48	3.75	0.0015	Ifih1
TC0100001877.mm.2	7.62	5.72	3.74	0.037	Plxna2
TC0100003477.mm.2	12.06	10.16	3.72	0.0002	Uck2
TC1300000179.mm.2	11.18	9.28	3.72	0.0003	Hist1h2bp
TC0500000860.mm.2	7.35	5.46	3.71	6.19e-05	Parm1
TC1500000298.mm.2	8	6.11	3.69	0.0014	Fzd6
TC0100000999.mm.2	7.84	5.96	3.69	1.35e-05	Cdh20
TC1300001631.mm.2	9.33	7.45	3.69	0.0038	Hist1h4f
TC1900001775.mm.2	9.92	8.04	3.68	0.0004	LOC101055671; Lipo2
TC0200000416.mm.2	8.54	6.67	3.67	0.0001	Fut7
TC1300001574.mm.2	16.32	14.45	3.67	0.0018	Hist1h2ah
TC0400003383.mm.2	14.34	12.46	3.67	1.21e-05	St3gal3
TC1700000899.mm.2	12.05	10.17	3.67	0.0433	Cul7
TC0900002053.mm.2	8.57	6.7	3.64	0.0046	Spa17
TC0100003057.mm.2	11.89	10.03	3.64	0.0327	Ikbke
TC0700003592.mm.2	11.72	9.86	3.63	0.0002	Man2a2
TC0700003793.mm.2	6.96	5.1	3.63	0.0136	Dgat2
TC1300000240.mm.2	14.75	12.9	3.63	0.0018	Hist1h2ad; Hist1h3b; Hist1h3d
TC0400001957.mm.2	7.33	5.48	3.63	0.0404	Clstn1
TC0200004159.mm.2	16.83	14.97	3.62	4.28e-06	Cd82
TC0300000172.mm.2	10.49	8.64	3.62	0.0007	Tnik
TC1200001834.mm.2	10.62	8.76	3.62	0.013	Mis18bp1
TC1500001872.mm.2	12.72	10.87	3.61	6.49e-05	Csnk1e
TC0200003245.mm.2	8.51	6.65	3.61	0.0219	Ntng2; 6530402F18Rik
TC0300000367.mm.2	14.1	12.25	3.6	9.12e-05	Mgst2
TC0700001160.mm.2	13.27	11.43	3.58	0.0135	Zscan2
TC0600001508.mm.2	10.56	8.72	3.56	0.0203	Foxm1; 4933413G19Rik
TC1200001262.mm.2	9.26	7.43	3.56	2.69e-05	Adssl1
TC0X00002783.mm.2	7.48	5.66	3.55	0.0188	Slc16a2
TC1400002621.mm.2	9.67	7.84	3.55	0.0017	Tbc1d4
TC0500003256.mm.2	11.2	9.38	3.53	2.53e-05	Rilpl2
TC0700003552.mm.2	9.45	7.64	3.51	0.0268	Mfge8
TC0800003072.mm.2	8.29	6.48	3.51	0.0112	Rnf166
TC1000002458.mm.2	8.69	6.88	3.51	0.0389	Syde1
TC1200001420.mm.2	9.43	7.62	3.51	0.0009	Gen1
TC0400000118.mm.2	8.14	6.34	3.51	0.0244	Runx1t1
TC0900000255.mm.2	10.42	8.61	3.5	0.012	Ncapd3
TC1100003268.mm.2	6.91	5.1	3.49	0.0015	Gm10392
TC0600003123.mm.2	6.46	4.66	3.48	0.0009	Gpr162
TC0100000302.mm.2	7.46	5.66	3.48	0.0118	Slc9a2
TC1100004125.mm.2	13.38	11.58	3.47	0.0086	St6galnac1
TC0700002056.mm.2	9.01	7.22	3.47	0.0041	Tspan4
TC0800001925.mm.2	9.3	7.5	3.47	0.0157	Hgsnat
TC1500000852.mm.2	13.34	11.55	3.47	0.0012	Creld2
TC1400001499.mm.2	11.27	9.48	3.46	0.0012	Nr1d2
TC1100001011.mm.2	7.3	5.52	3.45	7.33e-05	P2rx1
TC0900000369.mm.2	7.9	6.12	3.44	0.009	Vsig2
TC1000001598.mm.2	13.6	11.82	3.44	1.57e-05	Cnpy2
TC0700000512.mm.2	14.14	12.36	3.44	2.75e-05	Rinl
TC0100002071.mm.2	6.37	4.59	3.43	0.0067	Fam135a
TC1300000599.mm.2	12.17	10.4	3.42	0.0022	Cks2
TC0100003124.mm.2	10.39	8.62	3.4	0.0001	Rnpep
TC0200004219.mm.2	11.17	9.41	3.4	0.0017	Cd44
TC0300001760.mm.2	9.03	7.26	3.4	0.0014	Fndc3b
TC0200001412.mm.2	10.5	8.74	3.4	0.002	1700029I15Rik
TC0600003231.mm.2	7.8	6.03	3.4	8.34e-05	Klrk1
TC1000000874.mm.2	11.67	9.91	3.39	0.0107	Sppl2b
TC1100001127.mm.2	8.37	6.61	3.39	5.3e-06	Abhd15
TC1300002543.mm.2	8.82	7.07	3.38	0.0011	Ccnb1
TC0300001159.mm.2	7.53	5.78	3.37	0.0006	Slc25a24
TC1900001029.mm.2	11.03	9.28	3.37	0.0011	Nudt22
TC0100002576.mm.2	7.36	5.61	3.37	0.0386	Tns1
TC1000001755.mm.2	12.46	10.71	3.36	0.0002	Utrn
TC1700002152.mm.2	7.98	6.23	3.35	0.002	Slc29a1
TC0500002731.mm.2	7.66	5.92	3.35	0.0479	Rassf6
TC1300000244.mm.2	13.88	12.14	3.35	0.004	Hist1h4h
TC0600003126.mm.2	12.33	10.58	3.35	8.48e-05	Ptms
TC0500002504.mm.2	6.02	4.28	3.34	0.0322	Rbm47
TC1300001075.mm.2	10.61	8.88	3.34	1.36e-05	Zbed3
TC0200004264.mm.2	8.4	6.66	3.34	0.0009	Rcn1
TC0600003164.mm.2	5.87	4.13	3.34	0.0003	Kcna6
TC0200005494.mm.2	15.18	13.45	3.33	0.0004	Phpt1
TC0500000387.mm.2	7.81	6.08	3.33	0.0014	Rgs12
TC1000000158.mm.2	7.18	5.45	3.32	0.0363	Mtfr2
TC0600002605.mm.2	9.79	8.06	3.32	0.0002	Spr
TC0300000060.mm.2	8.38	6.66	3.31	0.0127	Fabp5
TC1300001560.mm.2	8.53	6.81	3.31	0.0293	Hist1h1b
TC0700002769.mm.2	8.66	6.94	3.3	0.0115	Zbtb32
TC1500001090.mm.2	7.03	5.31	3.29	0.0028	Soat2
TC0900000639.mm.2	7.14	5.43	3.27	0.0002	Kdelc2
TC0800000328.mm.2	11	9.29	3.27	0.0004	Plpp5
TC0300002241.mm.2	8.87	7.17	3.26	0.0224	Mnd1
TC1700001032.mm.2	9.73	8.03	3.26	0.0372	Trip10
TC1300000364.mm.2	7.39	5.69	3.26	0.0012	Serpinb9
TC1900001240.mm.2	10.23	8.53	3.25	0.0019	Anxa1
TC1300001576.mm.2	16.49	14.79	3.25	0.0006	Hist1h2ag
TC0900002857.mm.2	10.15	8.45	3.24	0.0008	1190002N15Rik
TC0700004565.mm.2	9.63	7.93	3.24	0.0023	Ctsd; Ifitm10
TC1000003119.mm.2	7.82	6.13	3.23	0.0031	Lrp1
TC1700000751.mm.2	11.01	9.32	3.23	0.0064	Znrd1as
TC1900000246.mm.2	10.25	8.56	3.22	0.004	Mpeg1
TC0500003051.mm.2	12.42	10.73	3.22	9.72e-05	Coro1c
TC1000002017.mm.2	8.51	6.83	3.19	0.0119	Fam229b
TC1500001823.mm.2	9.12	7.44	3.19	0.0005	Foxred2
TC1300001520.mm.2	9.28	7.6	3.19	0.012	Stard3nl
TC0200002482.mm.2	8.66	6.98	3.19	0.0001	Tox2
TC1300000181.mm.2	16.54	14.87	3.18	0.0006	Hist1h2ao; Hist1h2ap; Hist1h2ai; Hist1h2ah
TC1300001565.mm.2	16.54	14.87	3.18	0.0006	Hist1h2ap
TC1000001542.mm.2	12.2	10.53	3.18	0.0004	Ctdsp2; Mir26a-2; Mir546
TC0200001757.mm.2	7.86	6.2	3.18	0.027	Casc5
TC0700001345.mm.2	8.43	6.76	3.17	0.0248	Gab2
TC0400000602.mm.2	6.59	4.93	3.16	0.0127	Zfp462
TC0400003399.mm.2	7.13	5.47	3.16	0.0071	Olfr1342
TC0600001867.mm.2	9.31	7.65	3.16	0.0013	Thsd7a
TC1700000055.mm.2	10.21	8.56	3.15	0.0058	Tmem181a
TC1200001885.mm.2	7.8	6.14	3.15	0.0039	Pygl
TC1300001096.mm.2	5.39	3.74	3.14	0.003	Gcnt4
TC0900003024.mm.2	12.56	10.91	3.13	0.0005	Mapkapk3
TC0700002619.mm.2	7.82	6.18	3.13	0.0056	Grik5
TC1900001705.mm.2	8.21	6.57	3.12	0.0021	Dclre1a
TC0700001391.mm.2	13.54	11.9	3.12	0.0069	Arrb1
TC1200002339.mm.2	6.46	4.82	3.12	6.25e-05	Bcl11b
TC0800003006.mm.2	7.75	6.11	3.11	0.0016	Cmc2
TC0800001055.mm.2	15.83	14.19	3.11	4.63e-05	Rbl2
TC1700002562.mm.2	11.9	10.26	3.11	0.0089	Prkd3
TC1100001331.mm.2	11.71	10.08	3.11	0.0012	Trim37
TC1400001290.mm.2	12.67	11.03	3.11	3.19e-05	Dnajc3
TC1200001747.mm.2	14.82	13.19	3.1	0.0006	Sptssa; Mir1892
TC1400001432.mm.2	6.91	5.28	3.1	0.0123	Dnase1l3
TC1400002021.mm.2	9.16	7.53	3.1	0.0013	Zfp219
TC0700001549.mm.2	7.64	6.02	3.09	0.0151	Gm5901
TC0700002014.mm.2	7.24	5.62	3.09	0.0009	Olfr538
TC1600000618.mm.2	12.26	10.63	3.08	0.0004	Zbtb20; Mir568
TC1800000875.mm.2	10.84	9.22	3.07	0.0004	Zfp516
TC0200001628.mm.2	13.01	11.4	3.07	0.0113	Ccdc34
TC0500000008.mm.2	11.02	9.4	3.06	0.0145	Cdk6
TC0100002667.mm.2	5.93	4.32	3.06	0.0075	Irs1
TC0400004058.mm.2	9.54	7.93	3.06	0.0047	H6pd
TC1800000700.mm.2	9.8	8.19	3.05	0.0003	Impa2
TC1000001744.mm.2	8.3	6.69	3.04	0.0069	Rab32
TC1600000704.mm.2	10.62	9.02	3.04	0.0017	Ift57
TC1500000074.mm.2	7.04	5.44	3.03	0.0467	Capsl
TC1200000567.mm.2	11.79	10.19	3.03	0.0007	Klhdc2
TC1500002333.mm.2	14	12.4	3.03	0.0002	Sh3bp1
TC1300001526.mm.2	7.22	5.62	3.03	0.0015	Gpr141
TC0700000413.mm.2	7.87	6.27	3.02	0.0002	Megf8
TC1800000484.mm.2	11.33	9.74	3.02	0.0018	Ap3s1
TC0X00001276.mm.2	7.84	6.24	3.02	0.0245	Cenpi
TC1600000234.mm.2	10.33	8.74	3	0.0007	Dgcr6
TC0100001580.mm.2	5.73	4.15	2.99	2.39e-05	Apoa2
TC1800000589.mm.2	7.83	6.25	2.99	0.0024	Slc27a6
TC1200000614.mm.2	9.69	8.11	2.98	0.0131	Daam1
TC1800000758.mm.2	8.8	7.23	2.98	0.0349	Stard6
TC0200000994.mm.2	12.94	11.37	2.97	5.36e-05	Cers6
TC0800000172.mm.2	8.64	7.08	2.96	0.0024	Agpat5
TC1000000636.mm.2	12.13	10.57	2.96	0.0001	Egr2
TC0600001078.mm.2	9.52	7.96	2.95	0.0257	Slc41a3
TC0600003119.mm.2	14.09	12.52	2.95	0.0461	Tpi1
TC0200005146.mm.2	12	10.44	2.95	0.0034	Elmo2
TC0400002800.mm.2	11.87	10.32	2.93	0.0002	Whrn
TC1500000578.mm.2	9.66	8.11	2.93	0.0149	Gm19945
TC0600002550.mm.2	7.86	6.31	2.92	0.0118	Hk2
TC0400001992.mm.2	8.64	7.09	2.92	0.0004	Tnfrsf9
TC0200003164.mm.2	9.79	8.25	2.91	0.0015	Tmem141
TC0700002629.mm.2	12.99	11.45	2.91	3.73e-05	Pafah1b3
TC0700000861.mm.2	12.51	10.98	2.9	0.0008	Dbp
TC1100003769.mm.2	8.4	6.86	2.9	0.0383	Jup
TC1300000247.mm.2	9.71	8.18	2.9	0.0063	Hist1h3f
TC1100001782.mm.2	11.46	9.93	2.9	0.0001	Prr29
TC0300000863.mm.2	6.35	4.81	2.9	3.37e-05	C2cd4d
TC0200000220.mm.2	9.18	7.65	2.89	0.0239	Il2ra
TC1700000650.mm.2	14.02	12.49	2.89	9.47e-05	Ehmt2
TC1600000667.mm.2	7.54	6.01	2.89	0.0228	Ccdc80
TC1300002759.mm.2	6.92	5.4	2.88	0.0002	Gm21762
TC1000002729.mm.2	11.39	9.86	2.88	0.0036	Nudt4
TC1400001655.mm.2	7.86	6.33	2.88	0.0112	Il17rb
TC1100001956.mm.2	12.45	10.93	2.88	0.0005	2009-09-01
TC1700000659.mm.2	7.99	6.47	2.88	0.0292	Vwa7
TC1600000678.mm.2	8.25	6.73	2.87	0.0037	Slc9c1
TC1900001519.mm.2	6.04	4.52	2.87	0.025	Morn4
TC1000000558.mm.2	7.33	5.81	2.87	0.0375	Pcbd1
TC1300000173.mm.2	16.43	14.91	2.86	0.0005	Hist1h2ai
TC0300000494.mm.2	9.1	7.58	2.86	0.0116	Arhgef26
TC1400001504.mm.2	5.62	4.11	2.85	0.0024	Ube2e2
TC0100001617.mm.2	12.61	11.1	2.85	0.0011	Tagln2
TC1200001869.mm.2	12.26	10.75	2.85	0.0327	Sos2
TC1900001089.mm.2	9.32	7.81	2.84	0.0019	Incenp
TC0100001356.mm.2	7.53	6.03	2.83	0.0201	Fam129a
TC0800002542.mm.2	7.53	6.02	2.83	0.0148	Il15
TC1200002411.mm.2	7.89	6.38	2.83	7.41e-06	Ckb
TC0900000966.mm.2	7.62	6.11	2.83	0.01	Mns1
TSUnmapped00000060.mm.2	7.34	5.84	2.83	0.017	Klra16
TC1600001633.mm.2	6.39	4.88	2.83	0.0133	Tigit
TC0800002823.mm.2	8.69	7.19	2.83	0.0097	Zdhhc1
TC0200004074.mm.2	6.54	5.04	2.83	0.0011	Olfr48
TC0400002367.mm.2	7.17	5.67	2.83	2.75e-05	Ankrd6
TC0800002992.mm.2	7.37	5.87	2.82	0.0002	Maf
TC0900001175.mm.2	9.41	7.92	2.81	0.0026	Plod2
TC1600001316.mm.2	13.62	12.13	2.81	0.0059	Comt
TC0900001853.mm.2	10.27	8.78	2.8	0.0062	S1pr2
TC1300002076.mm.2	6.79	5.31	2.79	0.0334	Tifab
TC1500000580.mm.2	13.36	11.88	2.78	0.0174	Grina
TC0100001595.mm.2	11.63	10.16	2.77	0.0297	Cd244
TC0100001468.mm.2	7.39	5.92	2.77	0.0295	Tnfsf4
TC1200001658.mm.2	11.54	10.08	2.75	0.0149	Arl4a
TC0100001526.mm.2	12.21	10.75	2.75	0.0007	Creg1
TC1000000656.mm.2	6.93	5.48	2.75	0.0018	Rhobtb1
TC0900002533.mm.2	13.11	11.65	2.74	0.0128	Rab8b
TC0300002722.mm.2	5.82	4.37	2.74	0.0001	Gstm7
TC0900000819.mm.2	10.93	9.47	2.74	0.0036	Tipin
TC1700001384.mm.2	11.53	10.08	2.73	0.0295	Tmem181b-ps; Tmem181a
TC0900000358.mm.2	10.17	8.73	2.72	0.007	Tmem218
TC0700003581.mm.2	12.34	10.89	2.72	0.0006	Idh2
TC0500001597.mm.2	9.59	8.14	2.72	0.0151	Rasa4; Mir7035
TC0200004598.mm.2	8.45	7.01	2.72	0.0032	Ckap2l
TC0900001170.mm.2	10.43	8.99	2.71	0.0021	Plscr1
TC0100001244.mm.2	11.69	10.25	2.71	0.0033	Ptpn7
TC1300002691.mm.2	5.78	4.34	2.71	0.004	Gzma
TC1000000707.mm.2	8.8	7.36	2.71	0.002	Rab36
TC0X00003349.mm.2	7.48	6.04	2.71	0.01	Egfl6
TC1700001939.mm.2	8.84	7.41	2.71	0.0112	Sapcd1
TC0300000749.mm.2	7.39	5.95	2.71	0.0058	Fam189b
TC0500000542.mm.2	11.67	10.23	2.7	0.0006	Tbc1d19
TC0200004545.mm.2	13.49	12.06	2.7	0.002	Sppl2a
TC1700002321.mm.2	10.11	8.67	2.7	0.0008	Plin3
TC0600000711.mm.2	7.62	6.18	2.7	0.0398	Abcg2
TC0700000561.mm.2	9.45	8.01	2.7	0.0116	Tyrobp
TC1400000322.mm.2	7.47	6.04	2.7	0.0013	Nt5dc2
TC1400000501.mm.2	7.44	6.01	2.7	0.0284	Cdkn3
TC0100001491.mm.2	9.44	8.01	2.7	0.0117	Kifap3
TC0X00000912.mm.2	6.95	5.53	2.69	0.0072	Zc3h12b
TC0500002213.mm.2	7.2	5.78	2.69	0.0028	Spon2
TC1600000694.mm.2	5.99	4.57	2.69	0.017	Morc1
TC0600000115.mm.2	11.54	10.12	2.68	0.001	Mdfic
TC1900001096.mm.2	10.67	9.24	2.68	0.0419	Fen1
TC0100003797.mm.2	10.63	9.21	2.68	0.0374	Mfsd7b
TC0600001657.mm.2	13.65	12.23	2.68	0.0003	Aebp2
TC1100001994.mm.2	8.22	6.8	2.68	0.0011	Cbx2
TC1900000727.mm.2	8.55	7.13	2.67	0.0011	Gsto1
TC1000002693.mm.2	13.32	11.9	2.67	2.39e-05	Elk3
TC1400001031.mm.2	10.24	8.83	2.66	0.0011	Rcbtb2
TC1300001357.mm.2	6.22	4.81	2.65	3.32e-05	D13Ertd608e; Gm21762
TC0500000422.mm.2	5.62	4.22	2.64	0.0182	Crmp1
TC1100003072.mm.2	7.55	6.15	2.64	0.0011	Kctd11
TC1600002039.mm.2	7.25	5.85	2.64	0.0012	Tiam1
TC0300001398.mm.2	16.26	14.86	2.63	5.48e-05	H2afz
TC0100000471.mm.2	9.11	7.71	2.63	0.0011	Abi2
TC0400002744.mm.2	6.84	5.44	2.63	0.0255	Ptgr1
TC0200005175.mm.2	12.19	10.8	2.62	0.0073	Prex1
TC1700000078.mm.2	10.02	8.63	2.61	8.68e-05	Rsph3a
TC1500001198.mm.2	7.79	6.4	2.61	0.043	Spef2
TC0400003894.mm.2	10.55	9.17	2.6	0.0395	Efhd2
TC1100000324.mm.2	11.66	10.28	2.6	0.0024	Cpeb4
TC0400003016.mm.2	8.93	7.55	2.6	0.0029	Klhl9
TC0200000492.mm.2	8.37	6.99	2.6	0.0016	Ak8
TC0400004195.mm.2	10.58	9.2	2.6	0.0339	Iffo2
TC1300000912.mm.2	12.39	11.02	2.6	0.0068	Ell2
TC0500003050.mm.2	14.79	13.41	2.59	3.75e-05	Selplg
TC1300000597.mm.2	9.22	7.85	2.59	0.0045	S1pr3
TC0300001802.mm.2	6.84	5.46	2.59	0.0069	Gnb4
TC1700000374.mm.2	7.87	6.5	2.59	0.0051	Tpsb2
TC0100003439.mm.2	10.02	8.65	2.59	0.0015	Sft2d2
TC1200002154.mm.2	7.46	6.09	2.59	0.0014	Ston2
TC0200003801.mm.2	7.66	6.29	2.58	0.003	Pde11a
TC1900001123.mm.2	14.14	12.77	2.58	0.0068	AW112010
TC1900000219.mm.2	8.27	6.9	2.58	0.0011	Ms4a4b
TC1700002564.mm.2	12.98	11.61	2.57	0.0017	Cdc42ep3
TC1100003651.mm.2	7.45	6.08	2.57	0.0073	Pcgf2
TC0800001390.mm.2	10	8.64	2.57	0.0284	Cenpn
TC0400004146.mm.2	7.29	5.93	2.57	0.0162	Mmp23
TC1900000188.mm.2	7.38	6.02	2.57	0.0466	Fads1
TC0100003751.mm.2	6.82	5.46	2.57	0.0029	Lyplal1
TC1300001835.mm.2	12.99	11.64	2.57	0.0263	Txndc5
TC1300001806.mm.2	13.35	12	2.56	0.0003	Lyrm4
TC1400002387.mm.2	14.94	13.59	2.56	0.0018	Rb1
TC1000002436.mm.2	5.89	4.54	2.55	0.0047	Lrrc3
TC1300001922.mm.2	9.24	7.89	2.55	0.0102	Kif13a
TC1700000064.mm.2	8.06	6.72	2.54	0.0454	Sytl3
TC0800000126.mm.2	13.01	11.67	2.54	0.0014	Tfdp1
TC0300002611.mm.2	9.61	8.27	2.53	0.042	Slc22a15
TC0400001510.mm.2	13.44	12.1	2.53	0.0036	Rnf19b
TC0X00000169.mm.2	10.65	9.32	2.52	0.0032	Gpr34
TC0X00000096.mm.2	8.9	7.57	2.51	0.0093	B630019K06Rik
TC0800001639.mm.2	7.3	5.97	2.51	0.0047	Shcbp1
TC0600002690.mm.2	12.29	10.96	2.51	0.011	Mcm2
TC0400002536.mm.2	8.5	7.18	2.5	0.0167	Hint2
TC0700002933.mm.2	9.94	8.61	2.5	0.0397	Gm5595
TC0900002463.mm.2	7.74	6.42	2.5	0.0253	Coro2b
TC0600002385.mm.2	5.93	4.61	2.5	0.0053	Gprin3
TC0100001500.mm.2	10.92	9.6	2.49	0.0049	Slc19a2
TC0X00001322.mm.2	12.23	10.92	2.49	0.0052	Wbp5
TC0400002809.mm.2	5.96	4.65	2.49	0.0015	Tnfsf8
TC0900001674.mm.2	6.01	4.7	2.49	0.0149	Ccr2
TC0900001770.mm.2	6.89	5.58	2.48	0.0003	Kdm4d
TC1500000688.mm.2	10.22	8.91	2.47	0.003	Apobec3
TC1600000850.mm.2	6.42	5.12	2.46	0.0345	Rbm11
TC1400000463.mm.2	8	6.7	2.46	0.0291	Gm8220; Gm8224
TC0X00001047.mm.2	13.86	12.57	2.46	0.0385	Uprt
TC0100000381.mm.2	7.15	5.85	2.46	0.0186	Hibch
TC0400002532.mm.2	12.09	10.8	2.45	0.0188	Msmp
TC0700004332.mm.2	8.08	6.79	2.45	0.0206	Ccdc189
TC1400002719.mm.2	7.1	5.8	2.45	0.0032	Dzip1
TC0100002748.mm.2	11.38	10.09	2.45	0.0124	Pde6d
TC0900002887.mm.2	11.92	10.62	2.45	0.0068	Zbtb38; E030011O05Rik
TC1000000596.mm.2	5.12	3.83	2.45	0.0001	Pbld1
TC1300000182.mm.2	12.87	11.58	2.44	0.0221	Hist1h4m; Hist1h4n
TC1300001564.mm.2	12.87	11.58	2.44	0.0221	Hist1h4n
TC0600000920.mm.2	6.05	4.76	2.44	0.0003	Lbx2
TC1500002289.mm.2	13.18	11.9	2.44	0.0001	Rarg
TC0700002034.mm.2	7.78	6.5	2.44	0.0138	Ifitm1
TC0900000496.mm.2	6.61	5.33	2.44	0.0017	Thy1
TC0700002976.mm.2	12.1	10.81	2.43	0.0252	Ptov1
TC0200002143.mm.2	8.22	6.94	2.43	0.0023	Mgme1
TC0700001998.mm.2	6.56	5.28	2.43	0.0289	Utf1
TC0100001985.mm.2	11.31	10.03	2.43	0.0045	Eya1
TC1400001327.mm.2	10.04	8.76	2.42	0.0124	Tm9sf2
TC0600003071.mm.2	12.6	11.33	2.42	0.0038	Apobec1
TC1100004173.mm.2	13.66	12.39	2.42	0.0003	Cbx4
TC0700003977.mm.2	11.47	10.2	2.42	0.0306	Fam160a2
TC1900000583.mm.2	5.52	4.25	2.41	0.0118	Dntt
TC0600002560.mm.2	12.74	11.47	2.41	0.0395	Wbp1
TC1600000109.mm.2	6.04	4.78	2.41	0.0137	Rpl39l
TC0700001808.mm.2	8.31	7.05	2.4	0.0013	Apobr
TC1100000808.mm.2	11.87	10.61	2.4	0.0043	Mmgt2
TC0700001906.mm.2	7.69	6.43	2.39	0.0071	Tacc2
TC1700000472.mm.2	8.47	7.21	2.39	0.0071	Zfp523
TC1200000978.mm.2	7.33	6.07	2.39	0.0371	Ttc8
TC0500000334.mm.2	7.33	6.08	2.39	0.0045	Fosl2
TC0200004762.mm.2	6.87	5.62	2.39	0.0347	Dzank1
TC0700004363.mm.2	8.93	7.68	2.39	0.0034	Rgs10
TC0600001136.mm.2	8.05	6.8	2.38	0.0033	Mitf
TC0600003247.mm.2	6.71	5.46	2.38	0.0011	Klri2
TC0600000656.mm.2	8.34	7.09	2.38	0.0005	Mturn
TC0500003430.mm.2	10.78	9.53	2.38	0.0415	Ap1s1
TC0600000327.mm.2	5.83	4.58	2.38	0.0023	Akr1b7
TC0700003568.mm.2	6.83	5.58	2.38	0.0096	Pex11a
TC1300001562.mm.2	16.46	15.21	2.38	0.0048	Hist1h2an
TC0800003037.mm.2	9.19	7.93	2.38	0.0007	Gins2
TC0600002281.mm.2	5.54	4.29	2.38	0.0004	Hoxa7; Mira
TC0900000336.mm.2	9.79	8.54	2.37	0.0045	Cdon
TC1100003470.mm.2	7.71	6.46	2.37	0.0231	Prr11
TC0200001053.mm.2	7.32	6.07	2.37	0.0168	Zak
TC1300001645.mm.2	12.74	11.5	2.37	0.0021	Hist1h4a
TC0300001256.mm.2	9.89	8.64	2.36	0.0154	Prss12
TC1100003315.mm.2	10.7	9.46	2.36	0.0082	Ksr1
TC1400000301.mm.2	6.05	4.81	2.36	0.0266	Chdh
TC0700003657.mm.2	9.84	8.6	2.36	0.0041	Fah
TC1700001383.mm.2	8.49	7.25	2.36	0.0105	Sytl3
TC1000003216.mm.2	11.16	9.92	2.35	0.0029	Ube2g2; Mir1930
TC0800000655.mm.2	5.32	4.09	2.34	0.0385	Cbr4
TC1100003829.mm.2	14.74	13.51	2.34	0.0015	Hdac5; Mir8101
TC0900001016.mm.2	9.56	8.34	2.33	0.0062	Leo1
TC0400002222.mm.2	7.6	6.38	2.33	0.0415	Fam92a
TC0900002823.mm.2	7.87	6.65	2.33	0.0218	Tbc1d2b
TC1500000776.mm.2	14.71	13.49	2.33	0.0044	Tspo
TC1100003857.mm.2	9.67	8.45	2.33	0.0128	Kif18b
TC0800000123.mm.2	14.02	12.8	2.33	0.0002	Lamp1
TC0600002917.mm.2	12.99	11.78	2.32	0.0065	Camk1
TC0100003374.mm.2	10.44	9.23	2.31	0.0019	Prdx6
TC0900002359.mm.2	10.41	9.2	2.31	0.0125	Snx33
TC1100004159.mm.2	8.91	7.7	2.31	0.0051	Lgals3bp
TC0600002280.mm.2	5.36	4.15	2.31	1.58e-05	Hoxa6
TC0200002223.mm.2	7.91	6.71	2.31	0.0059	Cst7
TC0400001425.mm.2	9.67	8.47	2.3	0.009	Inpp5b; Mir698
TC1100000459.mm.2	14.25	13.05	2.3	0.0006	Clint1
TC0300000853.mm.2	13.29	12.08	2.3	0.0021	S100a10
TC1400002382.mm.2	10.44	9.24	2.3	0.0012	Rb1
TC0700000303.mm.2	11.89	10.69	2.3	0.0025	Trappc6a
TC1600001255.mm.2	10.39	9.19	2.29	0.0024	Mzt2
TC1300001135.mm.2	8.94	7.75	2.28	0.0059	Serf1
TC1000002689.mm.2	7.29	6.1	2.28	0.0158	Cfap54
TC0300001292.mm.2	11.3	10.11	2.28	0.006	Tifa
TC0800003193.mm.2	12.07	10.88	2.28	0.0024	Irf2bp2
TC0900000126.mm.2	9.97	8.79	2.27	0.01	Slc36a4
TC1400001032.mm.2	13.6	12.42	2.27	0.0219	Lpar6
TC1000000904.mm.2	8.3	7.11	2.27	0.0111	Tle2
TC1100003807.mm.2	11.24	10.06	2.27	0.043	Vat1
TC1300002053.mm.2	7	5.82	2.26	0.0272	Mxd3
TC0800000028.mm.2	7.6	6.42	2.26	0.0342	Evi5l
TC0400001356.mm.2	6.24	5.06	2.26	0.0013	Cited4
TC0600002279.mm.2	6.68	5.51	2.25	0.0005	Hoxa5
TC0300002680.mm.2	8.75	7.58	2.25	0.0022	I830077J02Rik
TC0900003004.mm.2	13.09	11.92	2.25	0.0005	Alas1
TC0700001192.mm.2	6.78	5.61	2.25	0.0032	Mex3b
TC1100001940.mm.2	9.24	8.07	2.25	0.0185	1810032O08Rik; Snord1b; Snord1c; Snord1a
TC0200003103.mm.2	8.71	7.54	2.25	0.0403	Mastl
TC1300002011.mm.2	10.15	8.98	2.25	0.0028	Auh
TC0300002122.mm.2	9.41	8.24	2.25	0.0162	Ift80
TC1500000663.mm.2	7.54	6.37	2.25	0.003	Gcat; Galr3
TC0600003541.mm.2	7	5.83	2.24	0.0034	Hoxa3
TC1000002056.mm.2	9.86	8.7	2.24	0.017	Cep57l1
TC0100002033.mm.2	11.33	10.16	2.24	0.0052	Mcm3
TC0900000865.mm.2	7.91	6.75	2.24	0.0177	Dapk2
TC0700003658.mm.2	14.33	13.17	2.24	0.0017	Zfand6
TC1000000366.mm.2	5.61	4.45	2.24	0.003	Ppil6
TC0400001969.mm.2	7.17	6.01	2.23	0.0044	Gpr157
TC1900000141.mm.2	12.6	11.44	2.23	0.0068	Pla2g16
TC0200001927.mm.2	8.48	7.33	2.23	0.0162	Bcl2l11
TC1000001704.mm.2	14.49	13.33	2.23	0.0002	Tab2
TC1800000682.mm.2	16.37	15.21	2.22	0.0024	Sec11c
TC1500001963.mm.2	9.94	8.79	2.22	0.0337	Nfam1
TC0100003783.mm.2	6	4.85	2.22	0.0011	Cenpf
TC1600000958.mm.2	13.35	12.2	2.21	0.0218	Bach1
TC1000000548.mm.2	9.92	8.77	2.21	0.0116	Vsir
TC0800000424.mm.2	7.81	6.66	2.21	0.005	Ppp1r3b
TC0900001779.mm.2	10.82	9.68	2.21	0.0026	Izumo1r
TC1600000480.mm.2	8.09	6.95	2.21	0.002	Itgb5
TC1800000849.mm.2	9.88	8.74	2.21	0.0002	Pard6g
TC0200005360.mm.2	13.95	12.81	2.21	0.0315	Gm14410; Gm14411; Gm14413
TC0X00000207.mm.2	10.04	8.91	2.2	0.0136	Jade3
TC0900003052.mm.2	7.82	6.68	2.2	0.0012	Bsn
TC1800001478.mm.2	12.27	11.14	2.19	0.0376	Lman1
TC0600002941.mm.2	11.32	10.19	2.19	0.0012	Vgll4
TC1000002358.mm.2	10.35	9.22	2.19	0.0167	Cisd1
TC1600001050.mm.2	7.81	6.68	2.18	0.016	Chaf1b
TC0700002007.mm.2	9.63	8.51	2.18	0.0008	Cd163l1
TC0300002659.mm.2	10.79	9.67	2.18	0.0097	Mov10
TC0200001228.mm.2	7.06	5.94	2.18	0.0134	Prg3
TC0900001650.mm.2	5.54	4.42	2.18	0.0419	Zfp105
TC0700004323.mm.2	6.71	5.6	2.17	0.0077	Zfp768
TC0200002720.mm.2	12.02	10.91	2.17	0.005	Gm14431; Gm8898
TC0200002738.mm.2	12.02	10.91	2.17	0.005	Gm8898; Gm14431
TC0200005341.mm.2	12.02	10.91	2.17	0.005	Gm14431; Gm8898
TC0X00002192.mm.2	12.85	11.73	2.17	0.0496	Mbnl3
TC1500000404.mm.2	14.34	13.23	2.17	0.0024	Zhx2
TC1500000647.mm.2	8.09	6.98	2.16	0.008	Kctd17
TC0200002722.mm.2	13.96	12.85	2.16	0.0217	Gm11007; 0610010B08Rik
TC0200002724.mm.2	13.96	12.85	2.16	0.0217	Gm11007; Gm14308
TC1300000385.mm.2	7.04	5.92	2.16	0.0361	Bphl
TC1700000564.mm.2	13.29	12.18	2.16	0.0069	Cyp4f16
TC1300002188.mm.2	11.6	10.49	2.16	0.0146	Ptch1
TC1100000072.mm.2	15.86	14.76	2.16	0.0003	Xbp1
TC0100000645.mm.2	7.49	6.38	2.15	0.0124	Wnt10a
TC0200005339.mm.2	13.02	11.92	2.15	0.0119	Gm14434; 0610010B08Rik; Gm4724
TC0100003649.mm.2	11.63	10.53	2.14	0.0157	Smyd3
TC0500003258.mm.2	8.93	7.83	2.14	0.0098	Rilpl1
TC1300001991.mm.2	16.71	15.61	2.14	0.0009	Hist1h2al
TC0400004032.mm.2	11.47	10.37	2.14	0.0123	Apitd1
TC0800000974.mm.2	14.96	13.87	2.13	4.53e-05	Prdx2
TC0700004579.mm.2	5.88	4.79	2.13	0.0171	Trpm5
TC0200005350.mm.2	13.55	12.46	2.12	0.025	Gm14308
TC0200002731.mm.2	13.84	12.76	2.12	0.0272	Gm2026
TC1600000110.mm.2	6.44	5.36	2.12	0.0457	Atf7ip2
TC0800001863.mm.2	7.17	6.09	2.11	0.0461	Ckap2
TC0600001129.mm.2	13.13	12.06	2.11	0.0022	Arl6ip5
TC0200005281.mm.2	4.96	3.89	2.1	0.0077	Bmp7
TC1100002329.mm.2	14.38	13.3	2.1	0.0109	Mdh1
TC0100001433.mm.2	8.19	7.12	2.1	0.0197	BC026585
TC0X00000064.mm.2	10.94	9.87	2.1	0.0106	Wdr45
TC0200005490.mm.2	12.27	11.2	2.09	0.0458	Gm14305
TC1300000560.mm.2	11.13	10.07	2.09	0.0142	Ninj1
TC0500001948.mm.2	8.17	7.11	2.09	0.0108	Gm5152
TC0200000781.mm.2	9.89	8.83	2.09	0.0066	Acvr2a
TC0500003089.mm.2	11.59	10.53	2.08	0.0047	Unc119b
TC0400001642.mm.2	6.96	5.9	2.08	0.0009	Aunip
TC0200001018.mm.2	6.75	5.69	2.08	0.0019	Myo3b
TC1400002392.mm.2	17.4	16.34	2.08	0.0002	Itm2b
TC0100002063.mm.2	9.09	8.04	2.08	0.0008	Ogfrl1
TC0900002514.mm.2	12.76	11.71	2.08	0.0142	Plekho2
TC0900002235.mm.2	14.4	13.35	2.08	0.003	Rexo2
TC0900002241.mm.2	8.89	7.83	2.07	0.0099	Zbtb16
TC0700002053.mm.2	11.65	10.6	2.07	0.011	Pnpla2
TC0X00002468.mm.2	11.33	10.28	2.07	0.0254	Gm38425; Gab3
TC0300000800.mm.2	12.87	11.82	2.06	0.0006	S100a13
TC0800003008.mm.2	11.18	10.14	2.06	0.0433	Gcsh
TC0900002288.mm.2	6.55	5.51	2.05	0.0031	1810046K07Rik
TC1100000596.mm.2	6.14	5.1	2.05	0.0284	Fstl4
TC0700004320.mm.2	11.68	10.64	2.05	0.0058	Dctpp1
TC1900000497.mm.2	7.77	6.74	2.05	0.0363	Fas
TC0400003578.mm.2	11.25	10.21	2.05	9.74e-05	Zfp362
TC0300002499.mm.2	15.87	14.84	2.05	0.0008	Hist2h2ac
TC0400000523.mm.2	10.72	9.68	2.04	0.01	Sec61b
TC0400004170.mm.2	8.5	7.48	2.04	0.0388	Agrn
TC1000000240.mm.2	8.34	7.32	2.04	0.005	Arhgap18
TC1100002772.mm.2	10.94	9.91	2.04	0.0068	Anxa6
TC0600003383.mm.2	5.62	4.6	2.03	0.0066	St8sia1
TC0900003326.mm.2	11.31	10.29	2.03	0.0437	Ccpg1
TC0300002481.mm.2	10.96	9.94	2.03	0.005	Adamtsl4
TC0700000272.mm.2	4.93	3.9	2.03	0.0006	Mill2
TC1700000335.mm.2	13.36	12.34	2.03	0.0028	Abca3
TC0700001739.mm.2	11.82	10.8	2.03	0.0017	Mettl9
TC0900001979.mm.2	12.92	11.9	2.03	0.0132	Aplp2
TC0400002729.mm.2	7.76	6.75	2.02	0.0451	D630039A03Rik
TC0400001129.mm.2	13.15	12.13	2.02	0.0075	Ndc1
TC0100001189.mm.2	7.37	6.35	2.02	0.0212	Klhdc8a
TC1200001263.mm.2	13.7	12.69	2.02	0.0032	Siva1
TC0400004047.mm.2	11.68	10.67	2.01	0.0004	Pik3cd
TC1000001694.mm.2	10.79	9.78	2.01	0.0454	Cnksr3
TC0500003533.mm.2	11.71	10.7	2.01	0.0184	Tnrc18
TC0800001528.mm.2	7.44	6.43	2.01	0.0128	Gas8
TC1900000725.mm.2	12.96	11.95	2.01	0.0003	Sfr1
TC1900000439.mm.2	13.6	12.59	2.01	0.0014	Jak2
TC1900000134.mm.2	5.78	4.77	2.01	0.0444	Rcor2
TC0200004565.mm.2	10.42	9.41	2.01	0.0026	Nphp1
TC0300000731.mm.2	15.45	14.44	2.01	0.0001	Ssr2
TC1900001141.mm.2	6.68	5.67	2	0.0419	Oosp2
TC1100000966.mm.2	8.99	7.99	2	0.0028	Zfp3
TC0200005349.mm.2	13.16	12.16	2	0.0201	Gm14308
TC0300002218.mm.2	5.62	6.62	-2	0.0365	Tdo2
TC1300000612.mm.2	14.56	15.56	-2	0.0126	Syk
TC0300000724.mm.2	11.99	13	-2	0.0158	Smg5
TC0500001715.mm.2	10.76	11.76	-2.01	0.0019	Foxk1
TC0600001347.mm.2	12.83	13.83	-2.01	0.0015	Il17ra
TC1500001623.mm.2	13.69	14.7	-2.01	0.0003	Fam49b
TC0300000716.mm.2	12.43	13.44	-2.01	0.0081	Mef2d
TC1100003551.mm.2	9.25	10.25	-2.01	0.0265	Utp18
TC1200002011.mm.2	5.03	6.04	-2.01	0.0417	Slc10a1
TC0500001680.mm.2	8.67	9.68	-2.01	0.0081	Mafk
TC0400003361.mm.2	8.41	9.42	-2.02	0.004	Plk3
TC0100001294.mm.2	8.48	9.5	-2.02	0.0279	Dennd1b
TC0500002177.mm.2	9.64	10.66	-2.02	0.0382	Zfp513
TC1100000500.mm.2	9.32	10.34	-2.02	0.0023	Mgat1
TC0200003624.mm.2	10.45	11.47	-2.02	0.0098	Dpp4
TC0700002474.mm.2	13.77	14.79	-2.03	0.0005	Vasp
TC0100000541.mm.2	9.43	10.45	-2.03	0.0019	Ccnyl1
TC1600000215.mm.2	11.47	12.49	-2.03	0.0107	Snap29
TC0X00000313.mm.2	13.02	14.04	-2.03	0.0015	Dock11
TC0100001496.mm.2	15.49	16.51	-2.03	0.0148	Sell
TC0100001671.mm.2	9.26	10.28	-2.03	0.0072	Zbtb18
TC1300000148.mm.2	10.69	11.72	-2.03	0.0417	Elmo1
TC0100002642.mm.2	9.21	10.23	-2.04	0.0037	Ap1s3
TC1100000442.mm.2	15.61	16.64	-2.04	0.005	Ebf1
TC0800003080.mm.2	6.28	7.31	-2.04	0.0163	Cbfa2t3
TC0700002684.mm.2	8.68	9.72	-2.05	0.0146	Zfp850
TC1100001596.mm.2	5.95	6.99	-2.06	0.0211	Gm20097
TC1200002077.mm.2	9.41	10.45	-2.06	0.0163	Entpd5
TC0400003553.mm.2	6.64	7.68	-2.06	0.0367	Zmym4
TC1900000977.mm.2	14.52	15.56	-2.06	0.0088	Sipa1
TC1100000035.mm.2	6.43	7.48	-2.06	0.0134	Rnf215
TC1400002099.mm.2	11.31	12.36	-2.07	0.0114	Rabggta
TC0200001352.mm.2	11.09	12.13	-2.07	0.0027	Nup160
TC0300002636.mm.2	7.33	8.38	-2.07	0.0138	Magi3
TC1700002774.mm.2	10.97	12.01	-2.07	0.0118	Cmtr1
TC1400002328.mm.2	11.84	12.89	-2.07	0.0008	Rhobtb2
TC0900001430.mm.2	6.16	7.21	-2.07	0.0032	Pfkfb4
TC1900000350.mm.2	5.13	6.18	-2.07	0.0382	Tmem2
TC1700000935.mm.2	12.82	13.87	-2.08	0.0299	Treml2
TC0300000376.mm.2	12.23	13.28	-2.08	0.0008	Foxo1
TC1000001913.mm.2	9.85	10.91	-2.08	0.0398	L3mbtl3
TC0900000055.mm.2	13.53	14.58	-2.08	0.0004	Tmem123
TC1600000130.mm.2	11.24	12.29	-2.08	0.0297	Snn
TC0100002863.mm.2	9.99	11.05	-2.08	0.0003	D1Ertd622e
TC0100003612.mm.2	8.67	9.73	-2.09	0.0433	Chml
TC1100003382.mm.2	12.53	13.59	-2.09	0.0155	Slfn8
TC0800000441.mm.2	6.57	7.63	-2.09	0.0011	D8Ertd82e
TC0300001701.mm.2	6.25	7.31	-2.09	0.0115	Hps3
TC1600002107.mm.2	8.08	9.15	-2.09	0.0481	Setd4
TC0800003031.mm.2	12.46	13.52	-2.09	0.003	Cotl1
TC0500000057.mm.2	12	13.07	-2.09	0.0045	Tmem243
TC1300001861.mm.2	14.21	15.27	-2.1	0.0442	Nedd9
TC0800002856.mm.2	9.41	10.48	-2.1	0.0232	Smpd3
TC1100000531.mm.2	11.87	12.94	-2.1	0.0013	Rnf130
TC0100002350.mm.2	12.74	13.81	-2.1	0.0019	Ankrd44
TC1200002108.mm.2	10.8	11.87	-2.1	0.0071	Angel1
TC0800001903.mm.2	12.47	13.54	-2.1	0.0044	Plekha2
TC1000001300.mm.2	7.4	8.48	-2.1	0.025	Gm5176
TC0900000199.mm.2	12.82	13.9	-2.11	0.043	AB124611
TC0700004293.mm.2	14.11	15.19	-2.11	0.0297	Coro1a
TC0300000605.mm.2	9.79	10.87	-2.11	0.0074	Serpini1
TC1000002545.mm.2	11.37	12.45	-2.12	0.0185	S1pr4
TC0500001746.mm.2	9.63	10.72	-2.12	0.0174	Lmtk2
TC1000000160.mm.2	7.24	8.33	-2.12	0.0009	Ahi1
TC1100002374.mm.2	14.2	15.29	-2.13	0.001	Rel
TC1800001307.mm.2	6.08	7.17	-2.14	0.0419	Cdo1
TC1000003229.mm.2	6.8	7.9	-2.14	0.0358	Vmn2r84
TC1900000523.mm.2	8.87	9.97	-2.14	0.0231	Btaf1
TC1100001077.mm.2	14.07	15.17	-2.14	2.65e-05	Myo1c
TC0700002421.mm.2	7.1	8.2	-2.14	0.0012	C5ar2
TC0900001665.mm.2	11.35	12.46	-2.15	0.013	Limd1
TC0500003518.mm.2	13.78	14.89	-2.15	0.0045	Card11
TC1600002173.mm.2	13.11	14.21	-2.15	0.0006	Il10rb
TC1600002182.mm.2	12.68	13.78	-2.15	0.0012	Donson
TC1700002492.mm.2	11.77	12.88	-2.15	0.0084	Smchd1
TC1000001633.mm.2	4.03	5.14	-2.15	0.0041	Olfr775
TC0600000047.mm.2	10.61	11.71	-2.15	0.0033	C1galt1
TC0700003996.mm.2	9.24	10.35	-2.15	0.0123	Gm4070; Gvin1; Gm17757; Gm18853
TC1100002642.mm.2	10.86	11.97	-2.15	0.0145	Gm5431
TC0100001855.mm.2	10.91	12.02	-2.15	0.0168	Lpgat1
TC0100002904.mm.2	5.41	6.52	-2.15	0.0462	Serpinb3d
TC1100003882.mm.2	10.56	11.66	-2.15	0.0029	Nsf
TC1000001596.mm.2	12.18	13.29	-2.16	0.0005	Stat2
TC1200002203.mm.2	11.23	12.34	-2.16	0.001	Foxn3
TC0X00000708.mm.2	10.92	12.04	-2.17	0.0027	Atp6ap1
TC1300000498.mm.2	10.2	11.32	-2.17	0.0055	Cd83
TC0100001755.mm.2	12.09	13.21	-2.18	0.016	Aida
TC0600003334.mm.2	5.58	6.71	-2.18	0.0084	Art4
TC1900001498.mm.2	14.26	15.39	-2.19	0.0016	Blnk
TC0800001303.mm.2	6.72	7.85	-2.19	0.0473	Phlpp2
TC1900001506.mm.2	13.52	14.65	-2.19	0.0079	Pik3ap1
TC1300002311.mm.2	8.39	9.53	-2.19	0.0126	Cep72
TC0100000171.mm.2	14.31	15.45	-2.2	0.0001	Lmbrd1
TC0700000430.mm.2	4.69	5.83	-2.2	0.0452	Cyp2b10
TC0800001226.mm.2	11.59	12.73	-2.2	0.0047	Rltpr
TC0400003725.mm.2	9.86	11	-2.2	0.0012	Sh3bgrl3
TC0700004649.mm.2	9.85	10.99	-2.21	0.0266	Flt3l
TC0500001288.mm.2	10.06	11.21	-2.21	0.0039	Taok3
TC0900003176.mm.2	8.28	9.43	-2.21	0.0085	Cmtm7
TC1700000765.mm.2	11.97	13.12	-2.22	0.0103	H2-M3
TC0900000824.mm.2	13.05	14.2	-2.22	0.0006	Dennd4a
TC0X00000504.mm.2	5.22	6.37	-2.22	0.0083	Gm14625
TC1100000464.mm.2	11.03	12.18	-2.22	0.0166	Adam19
TC0500000468.mm.2	13.24	14.39	-2.23	0.0457	Cd38
TC1900000204.mm.2	13.44	14.6	-2.23	0.0021	Cyb561a3
TC0400003724.mm.2	9.78	10.93	-2.23	0.0011	Cd52
TC1400001676.mm.2	14.12	15.28	-2.23	8.77e-05	Sh3bp5
TC1200001758.mm.2	11.89	13.05	-2.23	0.0003	Baz1a
TC1800001138.mm.2	8.13	9.29	-2.23	0.0084	Stard4
TC1500000897.mm.2	12.77	13.93	-2.24	0.0367	Lrrk2
TC0700000285.mm.2	10.49	11.65	-2.24	0.0008	Dmpk
TC0300001038.mm.2	10.74	11.91	-2.24	0.0221	Sike1
TC1300000541.mm.2	8.4	9.56	-2.24	0.0415	Kdm1b
TC0700000419.mm.2	10.98	12.14	-2.24	0.0008	B3gnt8
TC1300002002.mm.2	8.16	9.33	-2.25	0.0022	Sema4d
TC1700000614.mm.2	14.44	15.61	-2.25	0.0052	H2-Oa
TC1500001033.mm.2	10.81	11.98	-2.25	0.0083	Dip2b
TC0300000680.mm.2	11.62	12.79	-2.26	0.0037	Lrba
TC1100000223.mm.2	7.66	8.83	-2.26	0.0117	Tmem17
TC0400001147.mm.2	12.25	13.42	-2.26	0.0002	Zcchc11
TC0700000396.mm.2	7.07	8.24	-2.26	0.003	Ceacam10
TC1100001908.mm.2	8.52	9.7	-2.26	0.0412	Llgl2
TC0800001874.mm.2	11.41	12.59	-2.26	0.0369	Ikbkb
TC0100000380.mm.2	10.37	11.55	-2.27	0.0251	Tmem194b
TC0700000075.mm.2	6.76	7.94	-2.27	0.0098	Zfp667
TC0300001247.mm.2	11.86	13.04	-2.27	0.0074	Bcar3
TC0200002494.mm.2	12.89	14.08	-2.27	0.0076	Pkig
TC1100002180.mm.2	8.17	9.35	-2.27	0.0143	Nacad
TC1800000261.mm.2	13.48	14.66	-2.28	1.64e-05	Bin1
TC0800000005.mm.2	10.65	11.83	-2.28	0.0004	Arhgef18
TC1400000261.mm.2	11.57	12.76	-2.28	4.15e-05	Dennd6a
TC1800000446.mm.2	4.31	5.5	-2.28	0.0466	Scgb3a2
TSUnmapped00000029.mm.2	7.83	9.02	-2.29	0.0334	Psd3
TC1700001311.mm.2	8.33	9.53	-2.29	0.008	Ttc7
TC1900000718.mm.2	11.61	12.8	-2.29	0.0032	Pdcd11
TC0700001317.mm.2	12.6	13.8	-2.29	0.0011	Rab30
TC1100001970.mm.2	7.56	8.75	-2.29	0.0179	6030468B19Rik
TC0400002755.mm.2	8.93	10.13	-2.3	0.0107	Susd1
TC1100000440.mm.2	11.5	12.71	-2.31	0.0195	Rnf145
TC1400001930.mm.2	9.96	11.17	-2.31	0.0004	Gch1
TC1700001289.mm.2	12.9	14.11	-2.31	0.0044	Prkce
TC1100004249.mm.2	12.06	13.27	-2.31	0.0002	BC017643
TC0100002337.mm.2	14.3	15.51	-2.31	0.0002	Stk17b
TC1700002267.mm.2	11.67	12.88	-2.31	0.0015	Satb1
TC1300000273.mm.2	14.39	15.61	-2.32	0.0206	Cmah
TC0100003010.mm.2	10.4	11.61	-2.32	0.0056	Tmem163
TC1000002759.mm.2	6.88	8.1	-2.33	0.0443	Phxr2
TC0700001800.mm.2	6.96	8.18	-2.33	0.0009	Sbk1
TC1600002136.mm.2	9.21	10.43	-2.33	0.0313	Brwd1
TC1800001640.mm.2	12.03	13.26	-2.34	0.0049	Setbp1
TC1300000070.mm.2	8.09	9.32	-2.34	0.0008	Heatr1
TC0200004843.mm.2	13.34	14.57	-2.35	0.0011	Acss1
TC1300001424.mm.2	10.77	12	-2.35	0.0357	Zmynd11
TC1900001619.mm.2	10.14	11.37	-2.35	0.0179	Pcgf6
TC1900000748.mm.2	13.58	14.82	-2.36	0.0004	Add3
TC0500000934.mm.2	13.56	14.8	-2.37	0.0002	Bmp2k
TC0X00003430.mm.2	13.51	14.75	-2.37	0.0116	Arhgap4
TC1100000038.mm.2	5.34	6.59	-2.37	0.0101	Tbc1d10a
TC0100003520.mm.2	13	14.24	-2.37	0.0372	Fcrla
TC1400001988.mm.2	8.46	9.71	-2.37	0.002	Tep1
TC1800000665.mm.2	10.78	12.02	-2.37	0.0094	Nedd4l
TC1300002481.mm.2	11.96	13.21	-2.37	0.0003	Hexb
TC0400001677.mm.2	10.31	11.57	-2.38	0.0147	Id3
TC1100002919.mm.2	5.98	7.23	-2.38	0.0003	Slc5a10
TC0800001493.mm.2	9.94	11.2	-2.39	0.0467	Cdt1
TC0100002711.mm.2	12.12	13.38	-2.39	0.0461	Csprs
TC0400002025.mm.2	8.15	9.41	-2.39	0.0049	Nphp4
TC0X00001557.mm.2	6.45	7.71	-2.39	0.0174	Klf8
TC1300001451.mm.2	11.55	12.81	-2.39	0.0068	Gpr137b-ps
TC1400002310.mm.2	11.94	13.2	-2.39	0.0029	Slc25a37
TC0600002656.mm.2	11.64	12.91	-2.41	0.0008	Arhgap25
TC1200000140.mm.2	8.4	9.67	-2.41	0.007	Nol10
TC0400004171.mm.2	7.89	9.16	-2.41	0.0225	Isg15
TC0600001187.mm.2	9.21	10.48	-2.41	0.008	Trnt1
TC0300002378.mm.2	5.34	6.61	-2.41	0.0079	9130204L05Rik
TC0700004132.mm.2	11.4	12.67	-2.41	0.0043	Rras2
TC1700002414.mm.2	11.2	12.48	-2.41	2.92e-05	Rab31
TC0500003376.mm.2	12.37	13.64	-2.42	0.0292	Lat2
TC1700002192.mm.2	10.39	11.67	-2.42	0.001	Gltscr1l
TC0600003475.mm.2	11.59	12.86	-2.42	0.0002	Dennd5b
TC1000000778.mm.2	13.23	14.51	-2.43	0.038	Icosl
TC1700001390.mm.2	13.41	14.69	-2.43	0.0007	Ezr
TSUnmapped00000020.mm.2	12.13	13.41	-2.43	0.0243	Snx29
TC0800000426.mm.2	12.83	14.11	-2.43	0.0001	Mfhas1
TC1100004115.mm.2	11.98	13.26	-2.43	0.004	Foxj1; Rnf157
TC1400002160.mm.2	7.67	8.96	-2.43	0.0099	Gm6904
TC1600001642.mm.2	8.04	9.33	-2.44	0.0151	Sidt1
TC1200002070.mm.2	9.89	11.18	-2.44	0.0176	Elmsan1
TC0800001740.mm.2	12.16	13.45	-2.44	0.0011	Rasa3
TC1600001048.mm.2	8.81	10.09	-2.44	0.0293	Morc3
TC0500003205.mm.2	9.64	10.93	-2.44	0.034	Tctn1
TC1600001107.mm.2	10.52	11.81	-2.44	0.0001	Zfp597
TC0800003163.mm.2	6.74	8.03	-2.45	0.0025	Abcb10
TC1100003665.mm.2	6.03	7.32	-2.45	0.0002	Stac2
TC0100000743.mm.2	12.37	13.66	-2.45	0.0086	Gm7609
TC1800001060.mm.2	8.45	9.75	-2.45	0.0004	Klhl14
TC0100002215.mm.2	13.02	14.32	-2.46	0.0036	Aff3
TC1700001147.mm.2	12.73	14.03	-2.46	0.0002	Lbh
TC0600003216.mm.2	9.29	10.59	-2.46	0.0185	BC035044
TC0700001793.mm.2	13.53	14.83	-2.46	7.9e-05	Il4ra
TC0300003222.mm.2	6.29	7.59	-2.46	0.0275	Ovgp1
TC1000002229.mm.2	11.6	12.91	-2.47	0.0276	Chst3
TC0800002146.mm.2	7.98	9.28	-2.47	0.0007	Tlr3
TC0900000339.mm.2	10.67	11.98	-2.47	0.015	Pus3
TC0600001259.mm.2	8.48	9.78	-2.47	0.0117	Tatdn2
TC0200002491.mm.2	8.32	9.63	-2.48	0.0232	Ttpal
TC1300002001.mm.2	10.4	11.71	-2.49	0.003	Gm15440
TC0800001616.mm.2	14.99	16.31	-2.49	0.0005	Fcer2a
TC1300002418.mm.2	9.8	11.11	-2.49	0.0028	Rasgrf2
TC0400003847.mm.2	7.9	9.22	-2.49	0.0006	Pqlc2
TC1700002101.mm.2	5.58	6.9	-2.49	0.002	Pgk2
TC1400002834.mm.2	10.62	11.94	-2.5	0.0002	Irf9
TC0100002844.mm.2	9.27	10.6	-2.5	0.0006	St8sia4
TC1500001067.mm.2	8.67	10.01	-2.53	0.0139	Nr4a1
TC1900000019.mm.2	11.59	12.92	-2.53	0.0055	Unc93b1
TC0400000057.mm.2	13.48	14.82	-2.53	0.0037	Chd7
TC0600000565.mm.2	10.52	11.87	-2.53	0.0126	Gimap9
TC1800000534.mm.2	13.91	15.25	-2.54	3.84e-05	Snx2
TC1500000217.mm.2	10.62	11.96	-2.54	0.0026	Sema5a
TC0800001179.mm.2	12.36	13.71	-2.54	0.0008	Cklf
TC0400001188.mm.2	14.05	15.4	-2.55	0.0004	Bend5
TC0700004011.mm.2	13.64	15	-2.55	0.0225	Gm1966
TC0400002397.mm.2	8.24	9.59	-2.55	0.0076	Mob3b
TC0400002523.mm.2	12.88	14.23	-2.55	0.0074	Cd72
TC0900000100.mm.2	11.47	12.82	-2.56	0.025	Sesn3
TC1300001155.mm.2	12.88	14.24	-2.56	0.0185	Cd180
TC0800000150.mm.2	10.64	12	-2.56	0.014	Kbtbd11
TC1300001956.mm.2	9.24	10.6	-2.57	0.0028	Fgd3
TC0900002310.mm.2	5.65	7.01	-2.57	0.0011	Rab39
TC1100000774.mm.2	12.02	13.38	-2.57	0.0006	Tnfrsf13b
TC0300002237.mm.2	12.18	13.55	-2.58	0.0015	D930015E06Rik
TC1500000045.mm.2	6.04	7.41	-2.58	0.044	Lifr
TC1100002579.mm.2	13.99	15.36	-2.59	2.98e-05	Ublcp1
TC0700000030.mm.2	8.8	10.17	-2.59	0.0004	Pira6
TC1200001314.mm.2	8.67	10.05	-2.59	0.005	Rapgef5
TC1100003285.mm.2	9.99	11.37	-2.59	0.0006	Traf4
TC0600000566.mm.2	14.86	16.24	-2.6	0.0002	Gimap4
TC1200001877.mm.2	10.5	11.88	-2.6	0.0019	Map4k5
TC1300002667.mm.2	11.54	12.92	-2.6	0.008	Map3k1
TC0100001370.mm.2	13.15	14.52	-2.6	0.022	Ncf2
TC0500003615.mm.2	10.4	11.78	-2.6	0.0451	Usp12
TC1500001939.mm.2	10.93	12.31	-2.6	0.0157	Tnfrsf13c
TC1200001605.mm.2	9.86	11.24	-2.61	0.0307	Pik3cg
TC1600000475.mm.2	12.99	14.37	-2.61	0.0119	Heg1
TC0300000974.mm.2	13.02	14.41	-2.61	0.0001	Notch2
TC0900001202.mm.2	5.8	7.19	-2.61	0.0294	Atr
TC1600001516.mm.2	9.2	10.59	-2.62	0.0075	Rubcn
TC0500001719.mm.2	6.1	7.49	-2.62	0.0117	Slc29a4
TC1400002632.mm.2	12.54	13.94	-2.63	0.0019	Kctd12; Mir5130
TC0400000294.mm.2	5.09	6.49	-2.64	0.0052	Cnr1
TC1900000572.mm.2	8.58	9.98	-2.64	0.029	Entpd1
TSUnmapped00000047.mm.2	11.31	12.72	-2.65	0.0015	Cd83
TC0400003381.mm.2	8.55	9.96	-2.66	0.0218	Ipo13
TC1100001571.mm.2	5.38	6.8	-2.66	0.0464	Zpbp2
TC0800003184.mm.2	8.17	9.59	-2.67	0.0184	Sipa1l2
TC0500001853.mm.2	9.12	10.54	-2.68	2.19e-05	B3glct
TC0700002603.mm.2	5.75	7.17	-2.68	0.0116	Irgc1
TC0M00000011.mm.2	10.68	12.11	-2.68	0.0301	ND3
TC1900000035.mm.2	10.59	12.02	-2.68	0.0128	Clcf1
TC0500003225.mm.2	12.63	14.05	-2.68	0.0003	Rhof
TC1700001303.mm.2	10	11.42	-2.68	0.0001	Rhoq
TC0200003574.mm.2	11.12	12.55	-2.69	0.014	Cytip
TC0100001636.mm.2	6.5	7.93	-2.69	0.003	Olfr433
TC1000003078.mm.2	8.49	9.91	-2.69	0.0139	Slc16a7
TC0600002607.mm.2	8.14	9.57	-2.7	0.0084	Sfxn5
TC0100003042.mm.2	9.81	11.25	-2.71	0.0015	Pfkfb2; C4bp-ps1
TC0100003140.mm.2	6.21	7.65	-2.71	0.004	Gm15850
TC0500000170.mm.2	9.33	10.78	-2.72	0.0218	Gsap
TC1500001718.mm.2	11.35	12.8	-2.73	0.0006	Ly6d
TC1100001090.mm.2	8.72	10.18	-2.74	0.0194	1700016K19Rik
TC0100002349.mm.2	11.63	13.08	-2.74	0.0001	Pgap1
TC0900001900.mm.2	13.6	15.06	-2.74	0.0015	Acp5
TC1300000638.mm.2	8.62	10.08	-2.75	0.0104	Tspan17
TC0700000275.mm.2	10.78	12.24	-2.75	0.0024	Pglyrp1
TC1200002103.mm.2	7.94	9.4	-2.75	0.0091	Tgfb3
TC0200002709.mm.2	8.41	9.87	-2.76	0.0004	Zfp831
TC0100000783.mm.2	8.35	9.82	-2.76	0.0346	B3gnt7
TC0100001201.mm.2	8.51	9.98	-2.76	0.0012	Pik3c2b
TC0100003524.mm.2	8.99	10.46	-2.77	0.0002	Fcgr3
TC0100003709.mm.2	12.07	13.54	-2.77	8.02e-05	Degs1
TC0500002893.mm.2	7.35	8.83	-2.78	0.0002	Abcg3
TC1100002249.mm.2	12.2	13.67	-2.78	0.0038	Plek
TC1300000275.mm.2	13.49	14.96	-2.78	0.0018	Fam65b
TC1600000116.mm.2	12.86	14.33	-2.78	0.0006	Ciita
TC0700001802.mm.2	12.12	13.6	-2.79	0.0011	Rabep2
TC0300000787.mm.2	12.45	13.93	-2.8	0.0022	Dennd4b
TC1400000119.mm.2	9.62	11.12	-2.82	0.0054	Slc4a7
TC1000003220.mm.2	8.93	10.43	-2.82	0.0008	Nt5dc3
TC0700003941.mm.2	9.18	10.67	-2.82	0.0028	Trim30b
TC1300001209.mm.2	6.74	8.24	-2.83	0.0059	Pde4d; Mir1904
TC0X00002447.mm.2	13.2	14.7	-2.83	0.0024	Flna
TC0100003589.mm.2	7.53	9.03	-2.84	0.0004	Gm4955
TC1400000076.mm.2	14.72	16.22	-2.84	6.06e-05	Pxk
TC0700002623.mm.2	7.56	9.07	-2.84	0.0002	Pou2f2; Mir6537
TC0X00002994.mm.2	11.67	13.18	-2.85	0.0048	Btk
TC1000000834.mm.2	10.57	12.09	-2.86	0.0029	Cnn2
TC0700004633.mm.2	6.89	8.41	-2.86	0.0016	Gm15448
TC0700000239.mm.2	12.8	14.32	-2.87	0.0047	Prkd2
TC1700000628.mm.2	10.49	12.01	-2.87	0.0038	H2-Eb2
TC0800000817.mm.2	10.37	11.89	-2.87	0.0011	Hsh2d
TC0700002635.mm.2	7.91	9.43	-2.87	8.36e-06	Ceacam1
TC0500000997.mm.2	8.2	9.73	-2.87	0.0208	Arhgap24
TC1300000607.mm.2	9.81	11.34	-2.88	0.0022	Gadd45g
TC0600003533.mm.2	8.37	9.9	-2.89	0.0086	Ttll3
TC0700001794.mm.2	12	13.54	-2.9	0.0034	Il21r
TC1700001023.mm.2	7.53	9.07	-2.91	0.0103	Crb3
TC1400002744.mm.2	10.59	12.13	-2.91	0.0021	Gpr18
TC1300001654.mm.2	9.38	10.92	-2.92	4.25e-05	Lrrc16a
TC0700002503.mm.2	10.08	11.62	-2.92	0.0257	Bcl3
TC1600000674.mm.2	12.78	14.33	-2.92	6.57e-06	Btla
TC0900002113.mm.2	13.15	14.7	-2.93	0.0003	Sorl1
TC0300002542.mm.2	8.1	9.65	-2.93	0.014	Gm17651
TC1900000114.mm.2	11.79	13.35	-2.93	0.0023	Map4k2
TC0400003333.mm.2	7.8	9.36	-2.94	0.001	Lurap1
TC1900000531.mm.2	9.64	11.19	-2.94	0.0028	Hhex
TC1300000657.mm.2	9.45	11.01	-2.94	0.0019	Rgs14
TC0X00000069.mm.2	10.24	11.8	-2.94	0.0093	Gripap1
TC0100003422.mm.2	9.92	11.48	-2.94	0.0044	Atp1b1
TC1000002175.mm.2	11.93	13.49	-2.95	7.41e-05	Man1a
TC0500002458.mm.2	10.24	11.81	-2.95	0.0011	Arap2
TC0800001256.mm.2	8.4	9.97	-2.97	0.0014	Tango6
TC0100003319.mm.2	12.66	14.23	-2.97	0.0013	Soat1
TC0200005454.mm.2	10.89	12.46	-2.98	0.0008	Rgs19
TC1000002093.mm.2	10.34	11.92	-2.98	0.0001	Aim1
TC1100003345.mm.2	8.98	10.55	-2.98	0.0009	Myo1d
TC0300002598.mm.2	11.77	13.35	-2.99	0.0003	Cd2
TC1900000954.mm.2	10.63	12.21	-3	0.0266	Pacs1
TC0200001368.mm.2	13.38	14.97	-3.01	0.0018	Spi1
TC0300000881.mm.2	10.39	11.98	-3.01	0.0497	Rfx5
TC1100002773.mm.2	10.48	12.08	-3.03	0.0102	Ccdc69
TC0100003037.mm.2	13.98	15.59	-3.03	0.0004	Cd55
TC0300002357.mm.2	8.47	10.08	-3.04	0.0057	Il6ra
TC0100003591.mm.2	6.14	7.75	-3.05	0.0026	Pydc4
TC1700000431.mm.2	11.69	13.3	-3.05	0.0001	Itpr3; Mir7677
TC0800000899.mm.2	9.82	11.43	-3.05	0.0007	Inpp4b
TC1400000355.mm.2	10.49	12.09	-3.05	0.0055	Lrrc18
TC0200002515.mm.2	5.63	7.24	-3.05	0.0013	Rbpjl
TC0600003534.mm.2	11.59	13.2	-3.05	0.0478	Vamp1
TC1_GL456221_random00000019.mm.2	11	12.61	-3.05	0.0043	Csprs
TC0700000810.mm.2	13.3	14.91	-3.05	0.0012	Napsa
TC1600002175.mm.2	7.26	8.87	-3.06	0.0063	Pcp4
TC1200002119.mm.2	10.16	11.78	-3.06	0.0345	Noxred1
TC0100003825.mm.2	10.31	11.93	-3.07	0.0126	Gm3934
TC1100002470.mm.2	9.66	11.28	-3.07	4.93e-05	Il9r
TC0100001634.mm.2	8.09	9.71	-3.08	0.0016	Pydc3
TC0600002718.mm.2	9.35	10.98	-3.08	0.0006	Iqsec1
TC0700004141.mm.2	9.82	11.44	-3.09	0.0016	Cyp2r1
TC1500002209.mm.2	9.49	11.12	-3.09	0.0002	Fmnl3
TC0100003035.mm.2	13.26	14.89	-3.1	0.0025	Cd55b
TC1200001931.mm.2	5.57	7.21	-3.11	0.003	Kcnh5
TC0500002936.mm.2	12.49	14.13	-3.12	4.15e-05	Fam69a
TC1700001907.mm.2	5.97	7.62	-3.12	0.0166	H2-Ea-ps
TC1700000223.mm.2	10.27	11.91	-3.12	0.0018	Vmn2r96
TC1900000343.mm.2	7.66	9.31	-3.12	0.0001	Gm3443
TC1800000505.mm.2	9.35	11	-3.13	0.004	Tnfaip8
TC0200001049.mm.2	10.26	11.91	-3.13	0.0124	Rapgef4
TC0800000959.mm.2	13.28	14.93	-3.13	0.0087	Lyl1
TC0600003336.mm.2	7.23	8.88	-3.14	0.0003	Erp27
TC0900002382.mm.2	11.09	12.74	-3.14	0.003	Arid3b
TC0500003728.mm.2	7.14	8.79	-3.14	6.72e-05	D5Ertd579e
TC0700001015.mm.2	12	13.65	-3.15	0.0126	Fam169b
TC0200003656.mm.2	6.74	8.4	-3.15	1.82e-05	Cobll1
TC0300002490.mm.2	8.66	10.32	-3.15	0.0118	BC028528
TC0800001451.mm.2	11.64	13.29	-3.15	0.0084	Irf8
TC0300002797.mm.2	10.87	12.53	-3.16	0.0055	S1pr1
TC0100001425.mm.2	9.43	11.09	-3.17	0.0121	Angptl1
TC0100002721.mm.2	7.28	8.95	-3.17	0.0008	Csprs
TC0800000679.mm.2	10.87	12.53	-3.17	0.0002	2001-03-01
TC1700000359.mm.2	9.97	11.65	-3.18	2.75e-05	Ift140
TC0200000740.mm.2	11.65	13.32	-3.19	7.17e-05	Kynu
TC0800000003.mm.2	11.27	12.95	-3.21	0.0012	A430078G23Rik
TC0500000670.mm.2	10.13	11.82	-3.23	1.6e-06	Atp10d
TC0100002471.mm.2	9.98	11.67	-3.23	0.0027	Plekhm3
TC0500002753.mm.2	10.83	12.52	-3.23	1.48e-05	Naaa
TC0X00000916.mm.2	11.61	13.31	-3.23	0.0001	Msn
TC1400002267.mm.2	10.81	12.5	-3.23	3.59e-06	Ptk2b
TC1200001549.mm.2	9.26	10.95	-3.23	1.89e-05	Rnf144a
TC1700000522.mm.2	8.14	9.84	-3.24	0.0013	Dnah8
TC0700001178.mm.2	12.07	13.77	-3.24	0.0004	Tm6sf1
TC0200001849.mm.2	11.67	13.36	-3.24	0.0155	Slc28a2
TC1100003680.mm.2	12.66	14.36	-3.25	0.0004	Ikzf3
TC1600001334.mm.2	7.04	8.75	-3.26	0.0013	Lamp3
TC0100002495.mm.2	10.37	12.08	-3.27	0.0001	Acadl
TC1300002196.mm.2	8.84	10.55	-3.27	0.003	Slc35d2
TC1800000672.mm.2	10.26	11.97	-3.27	0.0012	Malt1
TC1600001638.mm.2	8.3	10.01	-3.28	0.0004	Zdhhc23
TC1100000785.mm.2	12.37	14.08	-3.28	0.0003	Grap
TC0800002447.mm.2	13.76	15.48	-3.3	5.4e-05	Cyp4f18
TC0500000378.mm.2	10.17	11.9	-3.3	4.6e-05	Sh3bp2
TC1600000264.mm.2	13.6	15.33	-3.31	0.001	B3gnt5
TC0500003507.mm.2	10.49	12.21	-3.31	0.0003	Snx8
TC1600001500.mm.2	10.94	12.67	-3.31	0.001	Nrros
TC0300001631.mm.2	9.49	11.22	-3.32	3.76e-05	Pag1
TC1100003817.mm.2	8.24	9.98	-3.34	4.52e-05	Dusp3
TC1700002061.mm.2	6.8	8.55	-3.36	0.0004	Olfr98
TC0500003727.mm.2	9.51	11.27	-3.38	7.68e-06	Tbc1d14
TC0X00001084.mm.2	11.53	13.28	-3.39	0.0006	A630033H20Rik
TC1100000251.mm.2	11.96	13.72	-3.39	5.39e-06	Bcl11a
TC0400002665.mm.2	11.12	12.89	-3.39	0.0004	Abca1
TC0800000725.mm.2	11.31	13.07	-3.4	0.0164	Gmip
TC0300003243.mm.2	10.16	11.93	-3.41	8.37e-07	Bcl9
TC0600002137.mm.2	6.94	8.71	-3.42	0.0025	E330009J07Rik
TC0500001382.mm.2	11.75	13.52	-3.43	0.0013	Hvcn1
TC0500003368.mm.2	10.33	12.11	-3.43	0.0041	Ncf1
TC1000001207.mm.2	12.63	14.41	-3.44	7.17e-05	Dusp6
TC0400001667.mm.2	11.33	13.12	-3.45	2.96e-06	Cnr2
TC0200001826.mm.2	9.28	11.08	-3.46	0.0126	Casc4
TC1900001128.mm.2	10.28	12.07	-3.46	0.0003	Ms4a1
TC0400000662.mm.2	12.15	13.94	-3.47	0.0002	Snx30
TC1700002673.mm.2	8.19	9.99	-3.48	0.0015	Gm10309
TC0500001860.mm.2	7.12	8.92	-3.48	0.007	Fry
TC0100001637.mm.2	5.55	7.36	-3.5	0.0006	Olfr432
TC0400003707.mm.2	6.63	8.44	-3.51	0.0075	Sfn
TC1300002538.mm.2	8.14	9.95	-3.51	4.53e-05	Marveld2
TC1300000660.mm.2	10.1	11.92	-3.54	3.44e-05	Grk6
TC0400001325.mm.2	11.64	13.46	-3.54	0.001	Slc2a1
TC1700000893.mm.2	7.82	9.66	-3.58	0.0019	Crip3
TC1200001272.mm.2	13.44	15.28	-3.59	0.0047	Pld4
TC1900001217.mm.2	9.99	11.83	-3.59	0.0008	Gcnt1
TC0700000800.mm.2	10.83	12.68	-3.61	0.0003	Shank1
TC0200005214.mm.2	5.43	7.29	-3.62	0.0002	Kcng1
TC1900000118.mm.2	11.38	13.25	-3.64	3.25e-05	Rasgrp2
TC0700004635.mm.2	7.62	9.5	-3.69	1.75e-05	Lilra6
TC1100004122.mm.2	10.81	12.7	-3.7	4.77e-06	Rhbdf2
TC1500002037.mm.2	11.29	13.18	-3.71	0.0046	Hdac10
TC1300000882.mm.2	10.03	11.93	-3.72	1.87e-06	Lpcat1
TC1700002637.mm.2	11.17	13.09	-3.77	0.0033	Haao
TC0100001600.mm.2	12.74	14.66	-3.8	0.0001	Slamf1
TC1900000247.mm.2	13.05	14.98	-3.81	8.02e-05	Fam111a
TC1700000890.mm.2	12.73	14.66	-3.81	0.0071	Zfp318
TC0400000654.mm.2	9.66	11.59	-3.81	0.0006	Ugcg
TC0700004221.mm.2	12.46	14.39	-3.81	2.9e-05	Gga2
TC1900001622.mm.2	11.2	13.14	-3.82	0.0003	Calhm2
TC0900002770.mm.2	8.79	10.73	-3.83	1.47e-05	Fam46a
TC0X00000694.mm.2	12.51	14.45	-3.84	0.0014	Srpk3
TC0100001653.mm.2	11.4	13.34	-3.85	0.0007	Kmo
TC1100003990.mm.2	11.6	13.55	-3.85	4.97e-05	Slc16a6
TC1300002531.mm.2	7.69	9.63	-3.86	0.0086	Naip5
TC0700001756.mm.2	11.97	13.93	-3.89	0.0004	Prkcb
TC0500002480.mm.2	12.85	14.81	-3.9	2.49e-06	Tlr1
TC1800001637.mm.2	11.59	13.56	-3.9	0.0317	Slc14a1
TC1200002029.mm.2	8.36	10.32	-3.91	5.36e-05	Map3k9
TC1400001052.mm.2	12.18	14.15	-3.93	0.0146	5031414D18Rik
TC0600003329.mm.2	11.4	13.38	-3.94	0.0034	Plbd1
TC1500002250.mm.2	6.93	8.91	-3.94	0.0004	Galnt6
TC1100002471.mm.2	7.81	9.79	-3.94	0.0056	Rhbdf1
TC0100003823.mm.2	9.42	11.41	-3.96	0.0004	Traf5
TC0200005438.mm.2	12.21	14.2	-3.97	9.84e-05	Helz2
TC0900000204.mm.2	8.43	10.43	-3.98	0.0019	Ldlr
TC0X00003360.mm.2	10.6	12.59	-3.99	0.0002	Tlr7
TC0200001023.mm.2	6.98	8.99	-4.01	0.0014	Gad1
TC1700001173.mm.2	12.96	14.97	-4.02	0.0005	Rasgrp3
TC0200002544.mm.2	11.96	13.97	-4.03	0.0003	Cd40
TC1500001054.mm.2	7.39	9.41	-4.04	0.0051	Slc4a8
TC1400001709.mm.2	11.22	13.23	-4.05	0.0006	Wdfy4
TC0200005081.mm.2	9.64	11.66	-4.07	0.0012	Gm20267
TC0400001599.mm.2	7.38	9.41	-4.09	0.0016	Fgr
TC0200004090.mm.2	12.22	14.25	-4.09	7.05e-07	Ptprj
TC1100003286.mm.2	6.74	8.77	-4.1	0.0137	Nek8
TC0200004446.mm.2	10.02	12.06	-4.1	0.001	Ltk
TC0900000599.mm.2	8.52	10.57	-4.13	0.0149	Il18
TC0700002636.mm.2	6.25	8.29	-4.13	9.34e-06	Ceacam2
TC1100003600.mm.2	11.53	13.59	-4.15	0.0038	Abi3
TC1700002063.mm.2	8.98	11.05	-4.2	0.0005	Olfr99
TC1900001630.mm.2	9.97	12.04	-4.22	5.46e-05	Sh3pxd2a
TC1300001955.mm.2	7.39	9.47	-4.23	0.0012	Susd3
TC0X00001087.mm.2	10.61	12.71	-4.26	6.26e-07	Gpr174
TC0700004632.mm.2	10.38	12.47	-4.27	2.65e-05	Gm15922; Pira1
TC0700004631.mm.2	11.98	14.1	-4.33	0.0038	Pirb
TC1700001075.mm.2	10.77	12.9	-4.36	0.0035	Ppp4r1
TC1600000397.mm.2	8.33	10.46	-4.37	0.0006	Fam43a
TC0900002197.mm.2	10.63	12.77	-4.41	3.47e-05	Il10ra
TC1000003019.mm.2	12.72	14.86	-4.42	7.68e-06	Irak3
TC1400002608.mm.2	8.55	10.7	-4.42	0.0009	Klf12
TC1100001474.mm.2	11.43	13.58	-4.44	0.0167	Gngt2
TC1000000388.mm.2	9.44	11.59	-4.44	0.0004	Scml4
TC0700001888.mm.2	9.19	11.35	-4.46	0.0002	Inpp5f
TC0700002989.mm.2	6.95	9.13	-4.52	6.46e-05	Fcgrt
TC0800000824.mm.2	9.25	11.44	-4.55	0.0002	1700030K09Rik
TC1900001562.mm.2	13.14	15.36	-4.68	3.24e-06	Scd1
TC1100003146.mm.2	7.05	9.28	-4.7	0.0006	Spns2
TC1100003420.mm.2	8.89	11.12	-4.71	0.0015	Pigw
TC0100001190.mm.2	9.58	11.82	-4.71	1.51e-05	Nuak2
TC1100001545.mm.2	10.46	12.71	-4.75	0.0002	Cisd3
TC0400002525.mm.2	9.68	11.94	-4.76	9.72e-05	Sit1
TC0700000284.mm.2	8.87	11.14	-4.81	0.001	Dmwd
TC0600001532.mm.2	7.12	9.4	-4.88	0.0053	Clec12a
TC0400003681.mm.2	10.69	12.98	-4.88	0.0011	Themis2
TC0200001546.mm.2	7.44	9.75	-4.95	9.47e-06	Lmo2
TC0200005503.mm.2	7.96	10.27	-4.95	0.0073	Ell3
TC0700001631.mm.2	9.89	12.2	-4.97	1.04e-05	Ampd3
TC1000002647.mm.2	6.89	9.21	-5	0.0026	Spic
TC0500003395.mm.2	8.09	10.44	-5.1	0.001	Hip1
TC0900001632.mm.2	8.69	11.04	-5.12	0.0313	1700048O20Rik
TC0900001339.mm.2	10.1	12.46	-5.13	0.0041	Tlr9
TC1700001227.mm.2	12.2	14.57	-5.15	0.0138	Gm11096
TC0100002229.mm.2	9.68	12.07	-5.22	3.75e-05	Chst10
TC0800001078.mm.2	5.44	7.84	-5.26	6.41e-05	Lpcat2
TC1600001011.mm.2	9.29	11.69	-5.28	0.0457	Itsn1
TC0100003856.mm.2	12.5	14.92	-5.35	0.0006	Cr2
TC0800002403.mm.2	12.72	15.15	-5.41	0.0003	Ifi30
TC1000003166.mm.2	11.06	13.5	-5.43	3.46e-05	Gdf11
TC0900001315.mm.2	6.89	9.34	-5.48	4.97e-05	Cpne4
TC1000002580.mm.2	7.35	9.85	-5.66	0.0199	Slc41a2
TC0500002818.mm.2	8.71	11.23	-5.71	3.12e-06	Rasgef1b
TC0700002778.mm.2	7.66	10.19	-5.79	0.0005	Ffar1
TC0700004634.mm.2	9.25	11.8	-5.83	8.4e-06	Gm14548; Pira11; Pira2; Pira4; Pira7
TC0600003499.mm.2	8.11	10.72	-6.1	0.0002	Gimap7
TC0100003522.mm.2	11.04	13.65	-6.11	0.0024	Fcgr2b
TC0200005136.mm.2	5.18	7.8	-6.17	0.0001	Pltp
TC0400002668.mm.2	7.26	9.92	-6.34	0.0067	AI427809
TC1300002654.mm.2	10.77	13.45	-6.43	0.0003	Gapt
TC0400004177.mm.2	7.1	9.84	-6.64	0.0006	Akap2
TC1100003236.mm.2	9.07	11.85	-6.86	4.6e-07	Fam101b
TC0200002308.mm.2	8.05	10.85	-6.99	3.59e-06	Hck
TC1000001366.mm.2	10.73	13.61	-7.32	1.68e-05	Cpm
TC1000000506.mm.2	7.54	10.44	-7.45	0.0004	Pkib
TC0800002803.mm.2	6.47	9.43	-7.77	0.0001	Ccdc79
TC1500002039.mm.2	11.45	14.41	-7.79	2.44e-05	Mapk11
TC1500002038.mm.2	6.65	9.63	-7.9	0.0007	Mapk12
TC1800001437.mm.2	9.63	12.67	-8.18	5.59e-07	Adrb2
TC0300001232.mm.2	9.34	12.39	-8.28	7.23e-08	Cnn3
TC0300002273.mm.2	8.72	11.8	-8.42	0.0002	Dclk2
TC0100003015.mm.2	6.69	9.81	-8.69	3.16e-07	Map3k19
TC0100000642.mm.2	6.78	9.95	-9.01	2.25e-05	Cyp27a1
TC1100000494.mm.2	8.34	11.6	-9.53	1.52e-05	Trim7
TC0700000383.mm.2	9.51	12.84	-10.01	6.26e-07	Plaur
TC0500003436.mm.2	7.31	10.66	-10.21	2.83e-05	Muc3a; A630081J09Rik
TC0X00003429.mm.2	8.27	11.64	-10.4	0.0002	L1cam
TC0100003857.mm.2	12.09	15.62	-11.61	2e-05	Cr2
TC1700000503.mm.2	8.7	12.66	-15.54	4.2e-07	Fgd2
TC1500000699.mm.2	8.87	13.11	-18.99	1.35e-09	Cacna1i
TC0900003000.mm.2	9.6	13.99	-21.01	2.99e-06	Col6a4

## Sheet: Table 3
SI Table 3. Lists of differentially expressed genes between CD19+CD138- vs CD19-CD138+ cells in the islets
Corresponding to Fig 2, ESM Fig 2
ID	ISLET: CD138+CD19- Avg (log2)	ISLET: CD138-CD19+ Avg (log2)	Fold Change	FDR P-val	Gene Symbol
TC0400002812.mm.2	14.04	5.4	399.9	3.2e-08	Tnc
TC1900001464.mm.2	15.15	7.15	256.62	0.003	Rbp4
TC0300001031.mm.2	15.66	7.69	250.78	6.05e-06	Ngf
TC0100001497.mm.2	13.82	5.93	237.33	0.0052	Selp
TC0100003409.mm.2	11.8	3.98	225.39	2.99e-09	Prrx1
TC0800000509.mm.2	13.07	5.46	195.56	2.06e-05	Fat1
TC1200001281.mm.2	13.12	5.54	190.43	3.59e-06	Crip2
TC1500001833.mm.2	12.73	5.31	171.44	3.14e-08	Il2rb
TC1900000843.mm.2	15.94	8.57	164.63	0.0004	Pnliprp2
TC1400002059.mm.2	13.41	6.11	157.82	1.67e-06	Ajuba
TC1500001238.mm.2	12.69	5.44	152.27	3.79e-07	Cdh6
TC0300001081.mm.2	13.71	6.55	143.29	3.76e-08	Rhoc
TC0500000710.mm.2	15.66	8.52	141.16	4.88e-05	Kit
TC0700004182.mm.2	15.16	8.05	138.35	0.0093	Gp2
TC0900002719.mm.2	11.76	4.66	137.9	0.0005	Gsta2
TC0300000675.mm.2	12.47	5.38	136.96	1.57e-06	Sh3d19
TC1400002000.mm.2	14.23	7.17	132.75	0.0003	Rnase1
TC0600000324.mm.2	14.46	7.41	132.27	0.0002	Akr1b8
TSUnmapped00000043.mm.2	13.1	6.06	131.13	7.17e-07	Rora
TC0100002562.mm.2	11.7	4.67	130.13	1.12e-06	Igfbp5
TC0100002544.mm.2	12.75	5.73	129.56	4.96e-08	Fn1
TC0300002959.mm.2	14.01	7	128.78	4.36e-06	Sgms2
TC0700004620.mm.2	12.89	5.94	123.06	4.89e-08	Sbsn
TC0500002712.mm.2	12.01	5.07	122.55	1.73e-06	Jchain
TC0700001646.mm.2	12.94	6.03	120.79	9.23e-06	Parva
TC1500002147.mm.2	12.31	5.42	118.55	3.04e-07	Slc38a4
TC0900002401.mm.2	12.98	6.12	115.67	1.32e-06	Neo1
TC0700004487.mm.2	12.26	5.44	113.09	3.47e-08	Adam8
TC0800000321.mm.2	13.03	6.22	112.6	1.49e-06	Fgfr1
TC0X00002482.mm.2	14	7.19	112.47	2.77e-05	Pls3
TC1100000119.mm.2	12.38	5.6	110.27	1.92e-06	Upp1
TC0700003464.mm.2	13.09	6.31	109.57	2.28e-07	Arrdc4
TC0500001623.mm.2	12.95	6.19	108.97	7.43e-07	Ephb4
TC0700004604.mm.2	14.79	8.03	108	1.39e-05	Cttn
TC1500002067.mm.2	11.36	4.63	106.35	4.67e-08	Cpne8
TC0200003232.mm.2	15.33	8.61	105.23	0.0103	Cel
TC1100001568.mm.2	11.51	4.79	104.89	3.65e-08	Erbb2
TC0200000966.mm.2	13.7	7.02	102.38	4.75e-06	Xirp2
TC1000000322.mm.2	12.96	6.3	101.62	2.1e-06	Lama4
TC1100002783.mm.2	14.45	7.79	101.27	7.1e-05	Sparc
TC0100001510.mm.2	12.97	6.31	100.71	9.11e-07	Dpt
TC0800000146.mm.2	12.82	6.17	100.54	2.96e-05	Cln8
TC0200005402.mm.2	12.95	6.31	99.8	2.43e-08	Lama5
TC1700001812.mm.2	13.86	7.23	98.86	0.0002	Tff2
TC0100001338.mm.2	11.53	4.94	96.38	1.75e-09	Ptgs2
TC0900000259.mm.2	10.51	3.93	95.96	2.14e-06	Igsf9b
TC0900001200.mm.2	10.49	3.93	94.85	1.2e-08	Pcolce2
TC0700002499.mm.2	12.65	6.09	94.35	3.32e-07	Pvrl2
TC0900000285.mm.2	13.43	6.9	92.6	1.77e-05	Arhgap32
TC0700001914.mm.2	16.16	9.63	92.37	0.0042	Dmbt1
TC0700004610.mm.2	15.78	9.26	91.83	3.94e-05	Ccnd1; Mir3962
TC0800002953.mm.2	12.83	6.35	89.84	4.39e-08	Bcar1
TC1100003822.mm.2	16.41	9.92	89.76	0.0114	Ppy
TC1500002318.mm.2	11.89	5.4	89.33	3.16e-08	Itga5
TC0200002990.mm.2	14.18	7.71	88.27	0.0001	Hacd1
TC1500002258.mm.2	12.52	6.06	88.03	6.37e-07	Krt80
TC0100001703.mm.2	11.42	4.96	87.95	1.19e-06	Cdc42bpa
TC0300000802.mm.2	14.56	8.14	86	3.38e-06	S100a16
TC0600000877.mm.2	12.54	6.12	85.92	0.0072	Reg2
TC0100000298.mm.2	10.73	4.31	85.38	4.67e-08	Il1rl1
TC1100003688.mm.2	14.79	8.37	85.29	9.88e-06	Nr1d1
TC0600000878.mm.2	15.72	9.32	84.5	0.0142	Reg1
TC0200004684.mm.2	14.55	8.15	84.25	1.65e-06	Fermt1
TC0700003714.mm.2	12.16	5.77	83.83	8.86e-06	Prss23
TC1200002241.mm.2	10.69	4.3	83.78	5.81e-08	Tc2n
TC1100002227.mm.2	12.96	6.58	83.1	1.12e-06	Grb10
TC0200000382.mm.2	13.28	6.93	81.49	0.0001	Il1rn
TC0600001606.mm.2	13.41	7.07	81.08	7.48e-06	Emp1
TC0400003386.mm.2	13.03	6.69	80.57	8.61e-08	Ptprf
TC0500000928.mm.2	13.62	7.29	80.16	5.21e-05	Anxa3
TC0700001651.mm.2	13.46	7.15	79.47	6.39e-07	Tead1
TC0500003027.mm.2	12.42	6.12	78.94	9.89e-08	2900026A02Rik
TC1400001902.mm.2	13.58	7.28	78.74	2.46e-05	Fermt2
TC0200005472.mm.2	10.61	4.32	78.31	4.85e-06	Eng
TC0500003694.mm.2	11.99	5.71	77.52	1.42e-07	Stard13
TC1500002223.mm.2	13.26	6.98	77.38	0.0008	Lima1
TC1200000664.mm.2	13.67	7.4	76.87	4.49e-07	Rhoj
TC1200001990.mm.2	13.72	7.45	76.8	4.72e-05	Actn1
TC0200004563.mm.2	13.48	7.23	76.42	6.58e-07	Mal
TC1300000445.mm.2	13.29	7.04	76.36	3.47e-08	Bmp6
TC1100004264.mm.2	13.15	6.93	74.94	3.97e-06	Mgat4b; Mir6919
TC0400000811.mm.2	12.91	6.7	74.08	0.0001	Lurap1l
TC0400002929.mm.2	14.82	8.65	72.37	0.0001	Nfib
TC1800001227.mm.2	12.61	6.43	72.12	1.89e-06	Pcdh1
TC1600000895.mm.2	11.61	5.45	71.81	1.11e-06	Cxadr
TC0X00000126.mm.2	14.03	7.87	71.81	1.45e-06	Tspan7
TC1400000096.mm.2	11.92	5.76	71.26	5.3e-09	Ptprg
TC0500002623.mm.2	12.83	6.68	71.06	0.0001	Kdr
TC0200004802.mm.2	11.55	5.4	71.01	2.58e-07	Foxa2
TC0200004383.mm.2	12.68	6.56	69.88	3.65e-05	Meis2
TC0100001256.mm.2	13.48	7.37	69.33	4.84e-06	Lad1
TC0500001570.mm.2	13.66	7.55	69.16	8.4e-06	Cldn3
TC0700004394.mm.2	12.25	6.14	69	2.24e-05	Cuzd1
TC1500001197.mm.2	12.27	6.2	67.22	3.03e-06	Il7r
TC0700001368.mm.2	10.98	4.92	66.65	1.56e-05	Lrrc32
TC0300002025.mm.2	13.36	7.31	66.41	7.17e-07	Wwtr1
TC1200000760.mm.2	11.47	5.43	65.71	0.0001	Ttc9
TC0900000605.mm.2	14.83	8.81	64.88	2.54e-05	Cryab
TC0500000052.mm.2	13.62	7.61	64.85	1.69e-05	Abcb1b
TC1800000791.mm.2	12.37	6.37	64.19	1.44e-05	Myo5b
TC1000001189.mm.2	14.38	8.37	64.17	0.0014	Dcn
TC0800000845.mm.2	12.64	6.64	63.91	0.0001	Hmox1
TC1700000750.mm.2	13.82	7.83	63.9	6.32e-05	Rnf39
TC0300000631.mm.2	11.66	5.67	63.35	1.02e-08	Pdgfc
TC0400000873.mm.2	11.21	5.22	63.34	4.84e-05	Acer2
TC0100002607.mm.2	14.33	8.37	62.32	0.0151	Resp18
TC1100003584.mm.2	14.71	8.75	62.15	1.67e-05	Itga3
TC0200003670.mm.2	12.08	6.13	61.75	3.97e-06	Galnt3
TC1600001667.mm.2	15.03	9.1	61.32	9.56e-06	Phldb2
TC1500002183.mm.2	13.66	7.73	61.11	9.5e-07	Rnd1
TC0400002980.mm.2	14.06	8.14	60.74	9.81e-05	Plin2
TC0800002300.mm.2	13.73	7.81	60.62	5.71e-05	Palld
TC1300001722.mm.2	12.45	6.53	60.38	2.99e-06	Sox4
TC0200000319.mm.2	13.6	7.69	60.23	2.03e-05	Etl4
TC1800001197.mm.2	15.12	9.21	59.85	2.67e-05	Cd14
TC0300002023.mm.2	16.01	10.11	59.69	0.0018	Tm4sf1
TC0500000050.mm.2	13.86	7.96	59.68	8.78e-05	Abcb1a
TC1100003758.mm.2	13.82	7.93	59.11	0.0006	Krt19
TC0300001937.mm.2	11.28	5.41	58.22	2.8e-05	Slc7a11
TC0800002471.mm.2	12	6.14	58.18	8.57e-06	Large
TC0200001729.mm.2	13.7	7.84	57.87	2.44e-05	Thbs1
TC0400002796.mm.2	14.84	8.99	57.82	1.75e-05	Ambp
TC1100002124.mm.2	12	6.14	57.8	2.07e-08	Gas2l1
TC0100003449.mm.2	13.14	7.29	57.4	1.17e-05	Mpzl1
TC1800001274.mm.2	15.7	9.86	57.29	0.0069	Spink1
TC0600001459.mm.2	12	6.16	57.1	2.98e-08	Tnfrsf1a
TC1300002520.mm.2	11.88	6.05	56.75	8.11e-06	Map1b
TC0700003517.mm.2	12.55	6.73	56.75	2.65e-06	Slco3a1
TC0800001654.mm.2	12.98	7.15	56.75	1.29e-05	Efnb2
TC0200003303.mm.2	15.6	9.78	56.54	5.86e-05	Lcn2
TC0500000640.mm.2	11.09	5.29	55.94	4.99e-05	Uchl1
TC0100003155.mm.2	10.97	5.17	55.52	2.51e-08	Nr5a2
TC0500003116.mm.2	12.52	6.73	55.18	2.27e-06	Hspb8
TC0900000573.mm.2	12.59	6.83	54.25	1.41e-08	Cadm1
TC0700000381.mm.2	14.38	8.64	53.63	2.66e-06	Kcnn4
TC0500002717.mm.2	11.69	5.95	53.59	0.0008	Gc
TC1500000439.mm.2	13.69	7.95	53.55	3.89e-08	Trib1
TC0600000438.mm.2	12.35	6.6	53.49	0.0008	Gm5771
TC1800001048.mm.2	11.94	6.21	53.22	2.57e-06	B4galt6
TC0100003754.mm.2	13.56	7.83	53.08	8.78e-07	Tgfb2
TC0700004586.mm.2	10.91	5.18	52.91	1.47e-06	Phlda2
TC0600002155.mm.2	11.57	5.84	52.88	0.005	Prss3
TC1100004157.mm.2	13.64	7.93	52.35	8.51e-05	Timp2
TC1600001398.mm.2	16.44	10.74	52.23	0.0206	Sst
TC0900001771.mm.2	11.06	5.37	51.77	4.24e-08	Amotl1
TC1600001974.mm.2	12.87	7.18	51.74	9.26e-09	Adamts1
TC1000000493.mm.2	12.57	6.88	51.71	8.29e-08	Gja1
TC1800000015.mm.2	10.76	5.07	51.65	1.15e-06	9430020K01Rik
TC1700001764.mm.2	15.64	9.95	51.59	0.0093	Clps
TC0600001639.mm.2	14.39	8.73	50.42	1.13e-06	Mgst1
TC1500001207.mm.2	11.67	6.03	50.19	6.85e-07	Rai14
TC1800001141.mm.2	12.81	7.16	50.02	6.01e-06	Epb41l4a
TC0700003570.mm.2	11.93	6.3	49.68	6.89e-06	Anpep
TC1300002506.mm.2	13.5	7.89	48.85	3.27e-09	Tmem171
TC0500000848.mm.2	10.95	5.34	48.78	1.08e-07	Cxcl1
TC1500001073.mm.2	15.09	9.49	48.7	6.04e-05	Krt7
TC0500002887.mm.2	11.72	6.12	48.43	0.0012	Sparcl1
TC0900000892.mm.2	12.57	6.99	48.09	3.57e-06	Rora
TC0400002208.mm.2	10.61	5.03	47.91	2.56e-06	Esrp1
TC0100002413.mm.2	9.58	4	47.78	1.24e-08	Raph1
TC0X00003066.mm.2	11.09	5.52	47.41	5.66e-05	Morc4
TC0500000334.mm.2	13.65	8.09	47.39	1.75e-09	Fosl2
TC0800002399.mm.2	10.58	5.02	46.89	1.09e-06	Gdf15
TC0700000896.mm.2	15.24	9.69	46.88	3.41e-05	Nav2
TC1400000176.mm.2	11.46	5.91	46.75	2.62e-07	Plau
TC0200004217.mm.2	11.25	5.73	46	2.34e-08	Fjx1
TC1100003709.mm.2	11.99	6.47	45.93	5.88e-06	Krt23
TC0600002020.mm.2	12.98	7.46	45.9	1.56e-06	Podxl
TC1300002536.mm.2	12.81	7.29	45.65	6.99e-06	Ocln
TC1000000301.mm.2	9.59	4.08	45.64	5.72e-07	Frk
TC1400001157.mm.2	14.27	8.77	45.47	0.0001	Klf5
TC1300002143.mm.2	14.68	9.18	45.31	0.0002	Ctla2a
TC1100003763.mm.2	13.97	8.47	45.23	7.41e-06	Krt17
TC1800001312.mm.2	12.38	6.88	45.15	4.34e-07	Sema6a
TC0900000918.mm.2	15.4	9.9	45.13	0.0007	Anxa2
TC1500000662.mm.2	13.46	7.96	45.03	8.52e-06	H1f0
TC1100000106.mm.2	12.04	6.54	45.02	2.46e-08	Ramp3
TC0600000131.mm.2	12.27	6.78	45.01	9.25e-07	Met
TC0400002713.mm.2	10.1	4.61	44.83	1.06e-07	Epb41l4b
TC0800002169.mm.2	9.73	4.24	44.83	6.22e-08	Stox2
TC1000002383.mm.2	11.49	6.01	44.71	6.21e-06	Gstt1
TC1600000746.mm.2	10.91	5.44	44.25	8.29e-10	Abi3bp
TC1100003097.mm.2	15.51	10.05	44.19	0.0003	Cxcl16
TC1300000330.mm.2	11.01	5.55	43.75	3.43e-06	Mboat1
TC1900000882.mm.2	12.64	7.19	43.7	1.5e-06	Lrp5
TC0500000878.mm.2	10.29	4.84	43.64	6.11e-06	Shroom3
TC1600001191.mm.2	13.13	7.68	43.54	6.63e-06	Emp2
TC1900001461.mm.2	13.33	7.9	43.19	2.77e-06	Myof
TC1900001273.mm.2	13.67	8.25	42.82	2.36e-05	Tjp2
TC0900002780.mm.2	11.48	6.07	42.73	2.18e-05	Me1
TC0600000145.mm.2	11.76	6.35	42.64	1.01e-07	Cftr
TC1300000687.mm.2	9.7	4.29	42.53	6.45e-07	Slc25a48
TC1800001280.mm.2	12.18	6.77	42.42	4.85e-08	Mcc
TC0700001362.mm.2	12.55	7.15	42.38	1.01e-06	Pak1
TC1600001679.mm.2	10.43	5.03	42.17	5.43e-06	Pvrl3
TC1300000442.mm.2	12.53	7.14	41.95	1.03e-05	Dsp
TC0900000598.mm.2	14.78	9.39	41.93	5.8e-06	Plet1
TC0400003731.mm.2	10.38	4.99	41.83	3.59e-06	Cnksr1
TC0400001020.mm.2	10.69	5.3	41.75	2.32e-07	Cachd1
TC1200000682.mm.2	15.06	9.68	41.55	3.79e-07	Plekhg3
TC1200000260.mm.2	13.63	8.26	41.36	7.8e-07	Fam110c
TC0800000700.mm.2	10.87	5.5	41.2	3.04e-05	Sh2d4a
TC0500001590.mm.2	14.87	9.51	41.13	0.0043	Hspb1
TC1900001095.mm.2	14.72	9.36	41.02	9.53e-05	Fads2
TC0800002145.mm.2	11.8	6.44	41.02	1.03e-05	Fam149a
TC0900003300.mm.2	12.57	7.22	40.87	3.74e-08	Cdcp1
TC0400003187.mm.2	10.84	5.51	40.26	0.0002	Prkaa2
TC0500003576.mm.2	12.31	6.99	40.05	2.14e-05	Baiap2l1
TC1300000735.mm.2	13.07	7.75	39.95	2.48e-06	Dapk1
TC1100003823.mm.2	14.16	8.84	39.95	0.016	Pyy
TC1600000043.mm.2	14.12	8.8	39.95	6.19e-06	Smim22
TC0100003786.mm.2	13.25	7.93	39.93	1.1e-05	Smyd2
TC1400002262.mm.2	13.13	7.82	39.81	5.76e-07	Scara3
TC0200002264.mm.2	11.49	6.19	39.41	1.09e-06	Sdcbp2
TC0600001602.mm.2	13.79	8.5	39.09	8.13e-05	Gprc5a
TC0100001592.mm.2	14.36	9.08	38.99	0.0005	F11r
TC1000000093.mm.2	9.56	4.28	38.79	1.44e-08	Plagl1
TC0300000807.mm.2	13.61	8.33	38.79	5.33e-05	S100a4
TC0100003599.mm.2	10.58	5.31	38.42	2.56e-06	Ifi202b; Ifi205
TC1300000460.mm.2	12.36	7.1	38.41	4.25e-05	Gcnt2
TC0400001712.mm.2	10.64	5.38	38.4	8.52e-09	Rap1gap
TC1400000968.mm.2	12.27	7.03	37.99	6.83e-09	Stc1
TC0200003837.mm.2	10.43	5.18	37.96	1.34e-05	Nckap1
TC1100002713.mm.2	11.43	6.2	37.77	1.3e-06	Olfr1372-ps1
TC0100003258.mm.2	12.27	7.04	37.47	8.28e-06	1700025G04Rik
TC0100003791.mm.2	12.05	6.83	37.46	8.78e-08	Prox1
TC0300002316.mm.2	13.11	7.88	37.37	1.26e-05	Rab25
TC0300000068.mm.2	14.32	9.09	37.31	8.69e-06	Chmp4c
TC0800000516.mm.2	13.71	8.49	37.2	0.0049	Sorbs2
TC0800001094.mm.2	14.36	9.15	37.14	8.79e-10	Mt2
TC0600002156.mm.2	13.62	8.42	36.85	0.0064	Gm10334
TC0800002012.mm.2	11.41	6.21	36.81	2.03e-07	Rbpms
TC1100000932.mm.2	14.63	9.44	36.6	0.0016	Cldn7
TC0700003476.mm.2	10.43	5.24	36.49	2.22e-09	Nr2f2
TC1000002253.mm.2	10.22	5.04	36.4	3.34e-05	Tspan15
TC1100000902.mm.2	10.54	5.36	36.35	2.6e-06	Aloxe3
TC0100000858.mm.2	12.67	7.48	36.33	5.25e-06	Agap1
TC1100002512.mm.2	11.16	5.98	36.17	5.95e-10	Wwc1
TC0500003482.mm.2	12.6	7.42	36.06	4.47e-07	Pdgfa
TC1700001299.mm.2	11.2	6.03	36	3.75e-06	Epas1
TC1000001301.mm.2	10.7	5.54	35.92	2.06e-06	Phlda1
TC0400001091.mm.2	14.13	8.97	35.88	1e-06	Plpp3
TC0400003124.mm.2	9.71	4.55	35.87	1.77e-07	Dock7
TC0800001572.mm.2	13.38	8.22	35.66	1.77e-05	Kcnk1
TC0300001482.mm.2	11.96	6.81	35.48	4e-06	Ddah1
TC0600000277.mm.2	10.63	5.5	35.2	0.0001	Mest
TC0300002595.mm.2	11.52	6.38	35.17	2.26e-06	Ptgfrn
TC1300000481.mm.2	10.31	5.18	35.07	3.02e-07	Edn1
TC0700002785.mm.2	14.51	9.39	34.92	3.93e-06	Lsr
TC0500002320.mm.2	12.62	7.5	34.66	3.94e-06	Prom1
TC0200004224.mm.2	13.75	8.64	34.5	1.13e-05	Ehf
TC1100004301.mm.2	11.07	5.96	34.42	4.94e-09	Trim47
TC1700000703.mm.2	9.5	4.4	34.4	6.39e-07	Ier3
TC0100003328.mm.2	12.61	7.51	34.36	6.43e-07	Rasal2
TC0300002279.mm.2	9.83	4.73	34.27	2.31e-07	Kirrel
TC1900000186.mm.2	11.35	6.26	34.22	3.98e-09	Fads3
TC0500002508.mm.2	16.07	10.98	34.06	0.0004	Apbb2
TC0700000796.mm.2	15.27	10.18	34.05	0.0124	Klk1
TC0600001917.mm.2	9.77	4.69	33.93	3.63e-07	Tspan12
TC0700000946.mm.2	13	7.92	33.84	5.23e-06	Atp10a
TC0200004713.mm.2	12.96	7.88	33.83	9.25e-07	Jag1
TC0200000833.mm.2	11.82	6.74	33.7	7.09e-05	Fmnl2
TC0600000014.mm.2	10.94	5.88	33.42	3.66e-09	Peg10
TC1500000235.mm.2	15.02	9.96	33.34	2.04e-05	Laptm4b
TC0800001586.mm.2	12.74	7.69	33.21	3.88e-05	Pard3
TC1800000583.mm.2	12.36	7.31	33.07	1.5e-06	Slc12a2
TC1400001315.mm.2	13.34	8.3	33.05	5.79e-08	Farp1
TC1300001204.mm.2	11.42	6.39	32.67	1.14e-06	Elovl7
TC0400001708.mm.2	11.83	6.8	32.56	2.16e-07	Hspg2
TC0800001198.mm.2	11.34	6.33	32.33	1.4e-06	Ces2g
TC0700004498.mm.2	8.8	3.8	32.12	0.0024	Olfr60
TC0300002344.mm.2	13.47	8.47	32.07	1.25e-07	Efna1
TC0900001295.mm.2	13.54	8.54	32	8.51e-05	Ryk
TC0X00001383.mm.2	11.76	6.76	31.93	3.97e-05	Mid2
TC0300002815.mm.2	11.62	6.62	31.9	8.01e-06	Palmd
TC1100001209.mm.2	9.76	4.77	31.84	3.34e-06	Tmem98
TC1000000817.mm.2	12.72	7.73	31.83	5.17e-08	Fstl3
TC0300001236.mm.2	14.17	9.19	31.74	0.0005	F3
TC0700002047.mm.2	10.55	5.56	31.67	4.53e-07	Eps8l2
TC1200000647.mm.2	10.87	5.89	31.64	0.0001	Prkch
TC0300002665.mm.2	12.86	7.88	31.56	2.53e-07	Cttnbp2nl
TC0700002846.mm.2	11.12	6.14	31.47	1.46e-07	Lrp3
TC0900002428.mm.2	8.92	3.95	31.43	1.86e-07	Thsd4
TC0300000168.mm.2	12.38	7.42	31.03	3.59e-05	Pld1
TC1000000246.mm.2	12.17	7.22	30.96	4.85e-06	Ptprk
TC0500000361.mm.2	13.89	8.94	30.95	8.24e-06	Fgfr3
TC1500001759.mm.2	11.29	6.34	30.92	8.43e-09	Fam83h
TC0300000137.mm.2	13.85	8.9	30.91	0.0004	Cp
TC0800000013.mm.2	11.22	6.27	30.91	1.01e-07	Camsap3
TC0500002651.mm.2	14.41	9.47	30.71	0.0013	Igfbp7
TC0500001724.mm.2	8.65	3.72	30.62	1.16e-05	Fscn1
TC1100002092.mm.2	13.12	8.18	30.6	1.73e-09	Smtn
TC0300001626.mm.2	13.44	8.51	30.5	3.56e-07	Zfp704
TC1400000745.mm.2	10.95	6.04	30.18	2.78e-07	Mmp14
TC1400001517.mm.2	9.61	4.7	30.1	7.49e-10	Gm2237
TC0300000440.mm.2	16.19	11.3	29.73	0.0011	Tm4sf4
TC0700004311.mm.2	14.38	9.49	29.63	0.0227	Zg16
TC0100002308.mm.2	9.76	4.88	29.58	5.74e-08	Myo1b
TC1100001265.mm.2	12.95	8.07	29.43	1.24e-07	Wfdc18
TC1100001875.mm.2	13.88	9.01	29.39	2.82e-05	Ttyh2
TC1800000158.mm.2	11.27	6.4	29.36	4.6e-05	Ttr
TC1000002418.mm.2	10.67	5.8	29.27	1.24e-05	Col18a1
TC0800001984.mm.2	12.48	7.61	29.27	1.2e-07	Nrg1
TC1000003119.mm.2	11.57	6.72	28.82	3.11e-08	Lrp1
TC0600000231.mm.2	10.8	5.95	28.78	1.05e-05	Ccdc136
TC0200002130.mm.2	14.1	9.26	28.77	0.0053	Pcsk2
TC1900000841.mm.2	16.19	11.35	28.73	0.0291	Pnliprp1
TC0900001113.mm.2	12.25	7.41	28.67	0.0003	Tpbg
TC0600003606.mm.2	13.44	8.6	28.54	5.71e-06	Klrb1b
TC0100000372.mm.2	9.61	4.77	28.52	6.53e-07	Sdpr
TC0100003069.mm.2	12.01	7.19	28.27	1.79e-05	Cdk18
TC0100000135.mm.2	11.33	6.51	28.26	8.89e-07	Gsta3
TC1100003769.mm.2	13.52	8.7	28.11	3.15e-07	Jup
TC1300000113.mm.2	10.04	5.24	27.98	1.18e-07	Inhba
TC0400001688.mm.2	10.91	6.11	27.96	1.33e-05	Luzp1
TC0400003674.mm.2	11.35	6.55	27.92	0.0001	Sesn2
TC0X00001782.mm.2	11.89	7.09	27.9	3.58e-07	Ccdc120
TC0700000795.mm.2	11.45	6.66	27.81	0.0009	Klk1b5
TC0800002702.mm.2	14.1	9.31	27.7	2.71e-05	Ces1d
TC0300000500.mm.2	9.9	5.11	27.68	2.74e-08	Mme
TC0200002632.mm.2	11.65	6.86	27.65	2.46e-08	Tshz2
TC1700001178.mm.2	14.89	10.1	27.61	0.0002	Crim1
TC0100001616.mm.2	12.52	7.73	27.61	9.08e-08	Igsf9
TC1500001136.mm.2	10.09	5.31	27.56	2.44e-05	Ghr
TC0800000916.mm.2	11.95	7.17	27.52	2.37e-08	Tbc1d9
TC1100001916.mm.2	12.02	7.25	27.38	3.86e-05	Itgb4
TC0600000678.mm.2	10.01	5.24	27.23	1.67e-06	Fkbp9
TC0200004207.mm.2	10.03	5.27	27.13	0.0002	Ldlrad3
TC0900001011.mm.2	10.32	5.56	27.11	2e-05	Myo5c
TC1300000650.mm.2	10.57	5.82	26.93	2.05e-05	Fgfr4
TC0100002028.mm.2	9.61	4.86	26.79	1.57e-06	Pkhd1
TC1500002249.mm.2	16.56	11.82	26.67	0.0211	Cela1
TC0200000274.mm.2	12.75	8.03	26.31	0.0001	Plxdc2
TC1400000071.mm.2	15.65	10.93	26.29	6.85e-05	Flnb
TC1300002460.mm.2	15.97	11.25	26.27	0.0002	F2rl1
TC1000002458.mm.2	11.46	6.74	26.26	2.7e-06	Syde1
TC0400004118.mm.2	9.43	4.71	26.24	1.03e-05	Arhgef16
TC0200002298.mm.2	11.08	6.37	26.2	0.0001	Id1
TC0900002396.mm.2	11.98	7.27	26.16	8.27e-07	Cd276
TC0300001707.mm.2	17.03	12.32	26.13	0.0159	Cpb1
TC0600001296.mm.2	12.18	7.48	26.05	0.0004	2008-03-01
TC0400004186.mm.2	13	8.29	26.04	2.13e-05	Nfia
TC1100000041.mm.2	10.36	5.66	25.96	1.98e-08	Lif
TC0500000283.mm.2	12.69	7.99	25.88	2.65e-06	Il6
TC0700002507.mm.2	13.18	8.49	25.86	1.79e-05	Pvr
TC0800001737.mm.2	11.17	6.49	25.72	0.0001	Gas6
TC0200000549.mm.2	10.11	5.43	25.67	2.59e-08	Ncs1
TC1500000388.mm.2	14.52	9.84	25.61	0.0003	Mal2
TC1500001657.mm.2	14.69	10.02	25.49	1.33e-05	Ndrg1
TC0600002802.mm.2	14.72	10.05	25.43	0.0001	Frmd4b
TC1300002141.mm.2	11.58	6.91	25.42	1.68e-07	Ctla2b
TC0200000641.mm.2	13.09	8.43	25.19	2.25e-07	Dab2ip
TC0700003831.mm.2	10.3	5.64	25.18	8.36e-07	P2ry2
TC0100002640.mm.2	12.83	8.19	24.96	0.0058	Scg2
TC0100002950.mm.2	13.09	8.46	24.9	2.32e-06	Epb41l5
TC0300002822.mm.2	12.31	7.67	24.89	3.78e-05	Snx7
TC1100004067.mm.2	12.97	8.34	24.88	7.94e-07	Hid1
TC0800002066.mm.2	11.04	6.41	24.65	8.59e-08	Dlc1
TC1100002233.mm.2	14.13	9.5	24.65	7.33e-07	Cobl
TC0900001175.mm.2	12.88	8.26	24.62	1.58e-08	Plod2
TC0900001978.mm.2	12.15	7.53	24.62	3.09e-07	St14
TC0500001006.mm.2	10.98	6.36	24.58	3.44e-08	Ptpn13
TC0200002606.mm.2	13.16	8.54	24.57	1.47e-07	Pard6b
TC0700004346.mm.2	11.59	6.97	24.56	2.91e-06	Prss8
TC0600000270.mm.2	10.38	5.76	24.49	2.64e-05	Cpa4
TC1200002402.mm.2	14.48	9.87	24.45	1.44e-08	Cdc42bpb
TC0700002502.mm.2	10.42	5.82	24.38	2.77e-06	Cblc
TC1800001269.mm.2	9.04	4.43	24.35	3.11e-06	Dpysl3
TC1200002296.mm.2	12.03	7.43	24.28	1.71e-06	Clmn
TC1700001312.mm.2	14.04	9.45	24.05	5.83e-06	Epcam
TC0300001639.mm.2	12.52	7.94	24.02	0.0006	Fabp4
TC1200001269.mm.2	12.38	7.8	23.93	3.92e-07	Cep170b
TC0200005471.mm.2	9.45	4.87	23.91	6.95e-09	Ak1
TC0X00000801.mm.2	11.48	6.9	23.89	1.12e-05	Tmem47
TC1700002352.mm.2	12.29	7.72	23.85	9.38e-06	C3
TC1200001742.mm.2	11.05	6.48	23.8	1.91e-05	Egln3
TC1200001955.mm.2	10.57	6	23.77	3.55e-06	Gpx2
TC0400004195.mm.2	13.91	9.34	23.71	4.38e-08	Iffo2
TC0600000570.mm.2	13.69	9.13	23.61	6.28e-06	Tmem176a
TC0X00002648.mm.2	11.69	7.13	23.56	9.03e-05	Maged1
TC0X00000643.mm.2	10.68	6.12	23.51	7.3e-07	Mamld1
TC0200003362.mm.2	11.29	6.73	23.51	3.8e-06	Stom
TC0700002509.mm.2	9.71	5.17	23.38	0.0001	Igsf23
TC0900002003.mm.2	11.96	7.42	23.37	3.23e-06	St3gal4
TC0300003210.mm.2	13.12	8.58	23.31	0.0002	Schip1; Gm21949
TC1100003561.mm.2	11.29	6.75	23.29	4.3e-07	Abcc3
TC1400002641.mm.2	12.15	7.61	23.23	0.0002	Ednrb
TC1500001348.mm.2	11.27	6.74	23.05	4.47e-05	Nipal2
TC1300001326.mm.2	13.6	9.08	22.97	4.12e-06	Emb
TC0600000440.mm.2	13.43	8.91	22.94	0.0189	Prss1
TC0800000111.mm.2	11.96	7.44	22.93	2.21e-08	Atp11a
TC0600003148.mm.2	15.56	11.05	22.81	2.82e-05	Cd9
TC0800001289.mm.2	9.78	5.27	22.68	2.24e-06	Zfhx3
TC0600000269.mm.2	15.45	10.95	22.63	0.0009	Cpa2
TC1500000654.mm.2	10.63	6.14	22.46	8.78e-08	Cdc42ep1
TC1300002335.mm.2	10.65	6.17	22.45	3.01e-09	Rhobtb3
TC1600000662.mm.2	9.33	4.84	22.42	7.47e-06	Cd200r1
TC1700002806.mm.2	13.52	9.04	22.35	0.0007	Pdia2
TC1100001853.mm.2	13.73	9.25	22.32	4.83e-06	Sox9
TC1400002666.mm.2	13.78	9.31	22.29	3.94e-06	Spry2
TC1700002438.mm.2	11.31	6.83	22.26	5.44e-06	Ptprm
TC0600000331.mm.2	13.35	8.88	22.13	2.58e-06	Cald1
TC1500002040.mm.2	13.54	9.08	22.03	1.16e-06	Plxnb2
TC0400003897.mm.2	10.65	6.19	22.01	4.38e-08	Tmem51
TC0900000047.mm.2	9.77	5.32	21.86	5.71e-08	Mmp3
TC0300002743.mm.2	10.62	6.18	21.71	4.75e-06	5330417C22Rik
TC1900000054.mm.2	9.99	5.55	21.69	5.07e-06	Rin1
TC0900003204.mm.2	12.49	8.05	21.61	2.17e-07	Rbms3
TC1900001437.mm.2	15.78	11.35	21.6	0.0002	Ankrd1
TC0300002860.mm.2	12.28	7.85	21.57	1.05e-05	Fnbp1l; Mir7657
TC0400003627.mm.2	11.39	6.96	21.52	7.73e-09	Tinagl1
TC1900001484.mm.2	14.7	10.28	21.44	2.09e-05	Pdlim1
TC0900001434.mm.2	9.96	5.54	21.41	3.34e-09	Plxnb1
TC0100000299.mm.2	9.38	4.96	21.38	4.15e-05	Il18r1
TC0300001006.mm.2	12.81	8.4	21.34	6.06e-07	Vtcn1
TC0200001053.mm.2	10.08	5.68	21.18	2.62e-08	Zak
TC0500000850.mm.2	12.41	8.01	21.14	3.73e-06	Cxcl2
TC1000002353.mm.2	12.41	8.01	21.08	2.64e-05	Bicc1
TC0900002915.mm.2	13.35	8.96	20.99	1.26e-06	Pik3cb
TC1800001193.mm.2	11.88	7.49	20.98	4.84e-07	Hbegf
TC0500002738.mm.2	10.53	6.14	20.95	6.38e-08	Btc
TC0700002056.mm.2	11.43	7.04	20.94	2.46e-07	Tspan4
TC0700002720.mm.2	13.07	8.68	20.93	7.1e-05	Spint2
TC1400000599.mm.2	8.75	4.37	20.82	1.53e-06	Arhgef40
TC0700004667.mm.2	10.21	5.83	20.77	1.37e-08	Ctbp2
TC1200001663.mm.2	11.13	6.76	20.7	3.75e-07	Ifrd1
TC1200000069.mm.2	13.59	9.22	20.68	2.58e-07	Sdc1
TC0900001099.mm.2	12.53	8.16	20.64	4.33e-05	Sh3bgrl2
TC0200003869.mm.2	12.7	8.34	20.61	0.0003	Ctnnd1
TC1000001031.mm.2	8.74	4.38	20.59	3.81e-08	Btbd11
TC1300001242.mm.2	15.16	10.8	20.53	0.0007	Plk2
TC1200002089.mm.2	10.83	6.47	20.52	0.0007	Pgf
TC1400002794.mm.2	10.23	5.89	20.22	1.13e-06	Gm3298
TC0900001048.mm.2	11.07	6.73	20.21	3.21e-06	Gsta4
TC0600000436.mm.2	16.48	12.14	20.16	0.0176	Try4
TC0300002785.mm.2	15.31	10.98	20.1	0.0212	Amy2a1
TC0X00002685.mm.2	8.91	4.59	19.98	8.2e-07	Eda2r
TC1100003529.mm.2	8.19	3.88	19.92	0.0003	Hlf
TC0400003253.mm.2	8.77	4.46	19.91	2.86e-08	Zfyve9
TC1000000080.mm.2	13.14	8.84	19.78	1.16e-05	Fbxo30
TC0200003605.mm.2	11.86	7.55	19.77	1.31e-08	Itgb6
TC0900001568.mm.2	9.5	5.2	19.73	9.41e-08	Ctdspl
TC0400001785.mm.2	15.83	11.53	19.72	0.0004	Epha2
TC0100000509.mm.2	10.59	6.29	19.68	9.4e-07	Nrp2
TC1600000225.mm.2	9.28	4.98	19.61	1.2e-08	Scarf2
TC0100003804.mm.2	15.87	11.57	19.6	0.0004	Atf3
TC0X00000934.mm.2	13.43	9.15	19.53	4.47e-06	Efnb1
TC1100004240.mm.2	9.44	5.16	19.41	1.4e-08	Cd7
TC1800001741.mm.2	13.24	8.97	19.3	0.0002	Pcdhgb1; Pcdhgb2; Pcdhgb4; Pcdhgb5; Pcdhgb6; Pcdhgb7; Pcdhgb8; Pcdhgc3; Pcdhgc4; Pcdhgc5; Pcdhga1; Pcdhga2; Pcdhga3; Pcdhga4; Pcdhga5; Pcdhga6; Pcdhga7; Pcdhga8; Pcdhga9; Pcdhga10; Pcdhga11; Pcdhga12
TC0300000492.mm.2	11.79	7.53	19.27	6.98e-06	Rap2b
TC1400001177.mm.2	11.44	7.17	19.25	1.06e-05	Lmo7
TC1000001625.mm.2	16.97	12.71	19.25	0.0006	Cd63
TC0200001765.mm.2	15.8	11.53	19.25	0.0006	Spint1
TC0200004137.mm.2	8.98	4.71	19.24	0.0001	Gyltl1b
TC0100003123.mm.2	10.07	5.81	19.23	5.78e-08	Elf3
TC1200000661.mm.2	9.84	5.58	19.19	0.0027	Dbpht2
TC1100000822.mm.2	9.85	5.59	19.18	0.0001	Pmp22
TC0200002136.mm.2	14.91	10.65	19.18	0.0006	Dstn
TC1000001786.mm.2	10.59	6.34	19.13	7.14e-05	Adgrg6
TC1800001463.mm.2	9.66	5.4	19.12	0.0002	Atp8b1
TC1500000278.mm.2	10.62	6.36	19.1	2.64e-06	Grhl2
TC1700001013.mm.2	8.95	4.7	19.05	2.11e-08	Catsperd
TC0200004636.mm.2	11.2	6.95	19.04	1.69e-06	Slc4a11
TC0600000923.mm.2	12.14	7.89	19.02	3.18e-07	Rtkn
TC0200004251.mm.2	15.64	11.39	19.02	2.1e-05	Prrg4
TC1800000704.mm.2	13.09	8.84	19	7.68e-06	Tubb6
TC0800000621.mm.2	9.04	4.79	19	3.44e-05	Hpgd
TC0900001563.mm.2	11.21	6.97	18.9	2.1e-08	Itga9
TC0900001293.mm.2	10.49	6.25	18.88	9.96e-08	Amotl2
TC0700004608.mm.2	12.45	8.21	18.84	4.07e-06	Ano1
TC0100002866.mm.2	13.75	9.52	18.81	0.0032	Pam
TC1400000513.mm.2	12.79	8.56	18.79	3.28e-06	Lgals3
TC1800000157.mm.2	10.64	6.41	18.78	4.78e-06	Dsg2
TC1800000249.mm.2	10	5.77	18.78	1.59e-06	Lims2
TC0300001521.mm.2	11.03	6.8	18.75	0.0004	Adgrl4
TC1600001966.mm.2	15.04	10.81	18.74	0.0008	App
TC1500001764.mm.2	10.34	6.11	18.74	6.73e-08	Nrbp2
TC1800001404.mm.2	12.81	8.58	18.72	0.0001	Ndst1
TC1000001270.mm.2	10.46	6.24	18.66	4.95e-07	Pawr
TC0300000753.mm.2	14.39	10.17	18.6	3.47e-05	Muc1
TC1700001105.mm.2	9.87	5.65	18.59	6.24e-06	Epb41l3
TC1900000838.mm.2	15.27	11.05	18.57	0.0033	Pnlip
TC1700002454.mm.2	10.61	6.39	18.56	1.24e-08	Arhgap28
TC0600002233.mm.2	14.99	10.77	18.56	2.28e-05	Tmem176b
TC1200001397.mm.2	13.09	8.88	18.53	3.02e-05	Rhob
TC0300000408.mm.2	11.58	7.37	18.47	0.0003	Postn
TC1400000507.mm.2	11.47	7.27	18.46	3.27e-07	Samd4
TC1600001752.mm.2	13.32	9.11	18.45	0.0001	Tmem45a
TC0X00000122.mm.2	9.38	5.18	18.42	7.21e-07	Sytl5
TC1000002076.mm.2	8.06	3.88	18.21	7.31e-09	Sobp
TC0200003689.mm.2	13.64	9.45	18.21	2.71e-06	Stk39
TC0800001176.mm.2	10.62	6.44	18.12	7.38e-05	Cdh5
TC0200004133.mm.2	9.99	5.81	18.1	5.67e-07	Creb3l1
TC0100001943.mm.2	11.84	7.67	18	0.0007	Mybl1
TC0100000462.mm.2	13.61	9.44	17.94	4.67e-08	Bmpr2
TC0100000295.mm.2	11.6	7.45	17.73	1.56e-05	Il1r1
TC1800001507.mm.2	13.15	9.01	17.71	2.86e-06	Spire1
TC0600000487.mm.2	10.96	6.82	17.68	4.84e-06	Arhgef5
TC0500003431.mm.2	12.07	7.93	17.68	1.52e-05	Serpine1
TC0600000437.mm.2	13.32	9.18	17.67	0.0162	Try10
TC0900002541.mm.2	15.02	10.88	17.67	9.03e-06	Tpm1
TC1100003069.mm.2	9.53	5.39	17.65	4.44e-05	Nlgn2
TC1100000880.mm.2	13.16	9.02	17.63	3.68e-05	Myh10
TC1800000327.mm.2	10.32	6.18	17.63	3.03e-07	Cystm1
TC0600003335.mm.2	12.83	8.69	17.58	0.0378	Mgp
TC0500002919.mm.2	10.44	6.31	17.53	5.73e-07	Tgfbr3
TC0100003506.mm.2	9.14	5.01	17.52	1.36e-08	Ddr2
TC0100002261.mm.2	11.2	7.08	17.47	1.97e-07	Fhl2
TC0500000834.mm.2	11.46	7.34	17.42	1.67e-07	Alb
TC1300002204.mm.2	11.42	7.3	17.31	0.0095	Ctsl
TC1600002145.mm.2	8.64	4.53	17.24	3.24e-06	Dscam
TC1100001162.mm.2	12.29	8.18	17.23	9.96e-07	Vtn
TC1700000655.mm.2	12.19	8.09	17.23	0.0004	Gm20481
TC1100000284.mm.2	13.11	9.01	17.22	0.0001	Efemp1
TC0700004171.mm.2	9.3	5.2	17.14	4.27e-08	Syt17
TC1200001686.mm.2	8.77	4.67	17.12	6.49e-07	Stxbp6
TC1100000952.mm.2	10.51	6.41	17.12	7.82e-08	Zmynd15
TC1200001335.mm.2	10.16	6.06	17.1	2.76e-06	Macc1
TC0200004249.mm.2	10.36	6.27	17.05	0.0002	Depdc7
TC0900001345.mm.2	12.4	8.31	17.03	7.28e-08	Dusp7
TC0400004170.mm.2	14.3	10.22	17.02	1.62e-07	Agrn
TC0700004076.mm.2	9.31	5.22	16.97	2.94e-07	St5
TC0700003552.mm.2	12.33	8.26	16.88	2.61e-06	Mfge8
TC0100002576.mm.2	11.27	7.2	16.84	2.55e-06	Tns1
TC1700001451.mm.2	13.28	9.21	16.81	1.68e-07	Igf2r
TC1700002107.mm.2	10.39	6.32	16.79	1.83e-08	9130008F23Rik
TC0700003420.mm.2	9.5	5.43	16.79	9.74e-06	Tjp1
TC1300002498.mm.2	9.76	5.69	16.79	1.03e-05	Arhgef28
TC1100003505.mm.2	11.95	7.88	16.78	1.47e-05	Akap1
TC0800002841.mm.2	16.63	12.56	16.76	0.0099	Ctrl
TC0100001882.mm.2	9.88	5.82	16.64	0.0012	Cd34
TC1400001288.mm.2	11.29	7.24	16.64	2.11e-06	Cldn10
TC0600001189.mm.2	8.74	4.69	16.56	5.74e-05	Lrrn1
TC0200004808.mm.2	9.51	5.46	16.53	2.58e-05	Thbd
TC0400004226.mm.2	16.82	12.78	16.47	0.0126	Cela2a
TC0300000060.mm.2	12.37	8.33	16.46	5.3e-06	Fabp5
TC0700002171.mm.2	8.7	4.66	16.44	6.55e-07	Il11
TC0500002688.mm.2	8.33	4.29	16.37	0.0193	Ugt2b34
TC0400003629.mm.2	12	7.97	16.34	2.36e-06	Serinc2
TC0600000441.mm.2	16.55	12.52	16.32	0.0426	Prss2
TC0100000924.mm.2	10.18	6.16	16.29	0.0001	Aqp12
TC0200002426.mm.2	10.89	6.87	16.26	1.78e-06	Lbp
TC0300003113.mm.2	11.02	7	16.23	2.21e-06	Adgrl2
TC1400001746.mm.2	10.88	6.87	16.2	3.13e-07	2610528A11Rik
TC0300001760.mm.2	12.12	8.11	16.15	9.77e-08	Fndc3b
TC1600002128.mm.2	9.66	5.65	16.09	0.0004	Erg
TC1400001306.mm.2	10.52	6.51	16.08	5.17e-05	Rap2a
TC1100002207.mm.2	13.69	9.68	16.08	3.17e-07	Tns3
TC1700001032.mm.2	13.91	9.91	16.03	1.47e-06	Trip10
TC0700000292.mm.2	9.1	5.1	16.02	5.65e-05	Gpr4
TC0700001906.mm.2	11.81	7.81	16	1.58e-08	Tacc2
TC0700004172.mm.2	9.53	5.53	16	1.6e-06	Itpripl2
TC1300000569.mm.2	9.78	5.79	15.92	2.93e-09	Ogn
TC1500000074.mm.2	10.27	6.28	15.86	5.62e-05	Capsl
TC0400001217.mm.2	10.87	6.88	15.8	1.22e-05	Pdzk1ip1
TC0300001888.mm.2	14.85	10.87	15.76	2.37e-06	Ankrd50
TC0600000439.mm.2	13.57	9.6	15.74	0.0318	Gm5409
TC0800001126.mm.2	11.19	7.21	15.71	2.76e-07	Adgrg1
TC0400003566.mm.2	8.62	4.65	15.7	3.03e-07	Gjb3
TC0200000714.mm.2	9.28	5.31	15.66	1.39e-07	Olfml2a
TC1500002282.mm.2	17.09	13.12	15.64	0.0204	Krt8
TC0900001050.mm.2	11.38	7.41	15.63	0.0006	Gm10639
TC0600001536.mm.2	14.35	10.39	15.53	0.0003	Gabarapl1
TC1000000035.mm.2	10.24	6.29	15.52	3.16e-05	Myct1
TC0800001599.mm.2	14.76	10.81	15.51	3.25e-06	Itgb1
TC1000000558.mm.2	10.88	6.93	15.41	1.81e-05	Pcbd1
TC0800001320.mm.2	10.59	6.65	15.36	3.59e-08	Mtss1l
TC1100002102.mm.2	12.49	8.55	15.35	1.42e-07	Slc35e4
TC1300002102.mm.2	11.26	7.32	15.32	2.13e-09	Slc28a3
TC0300000864.mm.2	9.14	5.21	15.28	1.29e-06	Rorc
TC0500002386.mm.2	9.03	5.1	15.22	0.0005	Adgra3; Adgra2
TC0700002644.mm.2	11.31	7.39	15.13	9.1e-08	Axl
TC0X00001633.mm.2	10	6.09	15.11	0.0003	Adgrg2
TC0800001952.mm.2	12.68	8.77	15.07	4.89e-07	Rab11fip1
TC1400002714.mm.2	11.75	7.84	15.06	5.62e-07	Abcc4
TC1100000187.mm.2	13.51	9.6	14.97	7.07e-07	Spred2
TC0900001365.mm.2	9.99	6.09	14.96	5.67e-07	Cish
TC1500001167.mm.2	9.94	6.04	14.95	7.24e-09	Osmr
TC1100001149.mm.2	9.86	5.97	14.91	5.95e-10	Rab34
TC0800002056.mm.2	10.71	6.82	14.86	1.48e-05	Cldn23
TC0300000711.mm.2	9.03	5.14	14.86	8.11e-05	Nes
TC0800002589.mm.2	15.28	11.39	14.84	1.62e-06	Nfix
TC0800001095.mm.2	15.24	11.36	14.78	1.3e-05	Mt1
TC0800002739.mm.2	11.59	7.7	14.78	5.05e-06	Kifc3
TC0X00000319.mm.2	8.45	4.57	14.68	1.52e-08	Lonrf3
TC1000000171.mm.2	12.28	8.4	14.66	1.11e-07	Sgk1
TC0300001124.mm.2	11.96	8.1	14.6	3.16e-07	Gstm5
TC0400002139.mm.2	9.32	5.46	14.58	1.59e-07	Penk
TC1100001017.mm.2	12.48	8.62	14.53	2.5e-05	Tax1bp3
TC1300000718.mm.2	8.75	4.89	14.51	1.5e-05	Ntrk2
TC0300002166.mm.2	9.43	5.58	14.5	1.5e-05	Serpini2
TC0600002089.mm.2	12.17	8.31	14.47	0.0004	Creb3l2
TC1000000133.mm.2	9.94	6.08	14.45	1.37e-05	Perp
TC0100003502.mm.2	7.85	4.01	14.37	0.05	Rgs4
TC1300000020.mm.2	10.34	6.51	14.31	4.91e-06	Akr1c19
TC1000002616.mm.2	9.5	5.67	14.3	2.26e-05	Syn3
TC0600001802.mm.2	9.25	5.41	14.3	1.11e-05	Sgce
TC1700000496.mm.2	16.73	12.89	14.28	0.0041	Cdkn1a
TC0400002694.mm.2	11.04	7.2	14.28	2.58e-05	Klf4
TC1900000067.mm.2	13.52	9.69	14.14	6.78e-06	Fosl1
TC1100002269.mm.2	9.32	5.5	14.13	7.96e-07	Meis1
TC1100003986.mm.2	10.19	6.37	14.12	4.02e-05	Rgs9
TC0600001251.mm.2	10.31	6.5	14.07	4.5e-07	Il17re
TC0600002106.mm.2	10.84	7.03	14.05	8.06e-06	Klrg2
TC0700001008.mm.2	10.06	6.25	14.04	7.83e-08	Igf1r
TC1600001262.mm.2	8.54	4.74	13.91	4.34e-05	Fgd4
TC0200001627.mm.2	10.16	6.36	13.9	9.12e-08	Lgr4
TC1000001190.mm.2	10.76	6.96	13.9	0.0006	Lum
TC0800002529.mm.2	9.5	5.71	13.87	0.0001	Gab1
TC0400001990.mm.2	16.29	12.5	13.85	0.0016	Errfi1
TC1300000076.mm.2	10.82	7.04	13.78	9.11e-05	Gm2399
TC1400002293.mm.2	9.08	5.29	13.77	3.56e-07	Dock5
TC1100002471.mm.2	12.56	8.78	13.76	4.85e-07	Rhbdf1
TC1100001219.mm.2	11.43	7.64	13.76	1.98e-05	Ccl2
TC0700002788.mm.2	11.06	7.28	13.74	1.16e-07	Fxyd1
TC0100001252.mm.2	15.34	11.56	13.7	4.85e-06	Csrp1
TC1100000608.mm.2	9.86	6.08	13.67	5.66e-07	2008-09-01
TC0300002612.mm.2	10.64	6.87	13.67	2.83e-06	Vangl1
TC0200004201.mm.2	10.26	6.49	13.62	0.0001	Rag1; B230118H07Rik
TC0200000888.mm.2	13.2	9.43	13.59	4.12e-06	Pkp4
TC1400000301.mm.2	9.31	5.55	13.59	3.08e-07	Chdh
TC0900000976.mm.2	10.87	7.11	13.54	1.43e-06	Nedd4
TC0900000713.mm.2	8.11	4.35	13.52	0.0054	Cyp1a1
TC0300000865.mm.2	9.37	5.61	13.51	1.78e-07	Lingo4
TC0800000343.mm.2	10.48	6.73	13.47	4.63e-06	Zfp703
TC0500001296.mm.2	9.97	6.22	13.45	5.62e-09	Vsig10
TC1100001271.mm.2	12.71	8.96	13.45	4.74e-09	Hnf1b
TC0300001391.mm.2	9.26	5.52	13.38	0.0012	Emcn
TC1000000529.mm.2	12.25	8.51	13.34	2.53e-07	Sowahc
TC1400001960.mm.2	9.67	5.94	13.27	4.35e-07	1700011H14Rik
TC0800001925.mm.2	11.52	7.79	13.25	5.79e-06	Hgsnat
TC0200002887.mm.2	10.3	6.57	13.25	1.9e-06	Proser2
TC0200003512.mm.2	10.64	6.91	13.24	6.43e-08	Rnd3
TC1000002236.mm.2	12.26	8.53	13.23	1.47e-07	Unc5b
TC0100000097.mm.2	11.5	7.77	13.2	2.23e-06	Rdh10
TC1200001921.mm.2	9.99	6.28	13.1	1.01e-06	Tmem30b
TC1000001333.mm.2	9.69	5.98	13.07	2.03e-06	Tspan8
TC1000002467.mm.2	11.61	7.9	13.07	0.0001	Plpp2
TC1800001026.mm.2	9.36	5.65	13.05	9.38e-06	Cdh2
TC1500001783.mm.2	12.09	8.39	13.03	6.87e-06	Slc39a4
TC1500000693.mm.2	10.16	6.46	12.99	5.26e-09	Syngr1
TC0100003803.mm.2	9.08	5.38	12.97	5.39e-07	Fam71a
TC0200003811.mm.2	8.75	5.06	12.93	9.28e-08	Sestd1
TC1500000392.mm.2	9.6	5.91	12.93	0.0001	Deptor
TC1500000037.mm.2	9.09	5.4	12.91	5.38e-05	Fyb
TC0500003441.mm.2	11.75	8.06	12.89	5.12e-08	Trip6
TC0300001850.mm.2	15.31	11.63	12.89	7.58e-05	Anxa5
TC0100003104.mm.2	9.55	5.86	12.88	5.52e-06	Adora1
TC0500001261.mm.2	11.39	7.7	12.88	0.0002	Pla2g1b
TC0600001538.mm.2	10.34	6.66	12.85	8.58e-07	Klrd1
TC0100001165.mm.2	9.3	5.61	12.85	4.73e-06	Pigr
TC1200000660.mm.2	8.58	4.9	12.84	0.0014	1700086L19Rik
TC0500001025.mm.2	15.71	12.03	12.83	0.0011	Spp1
TC1200000427.mm.2	10.12	6.45	12.71	5.05e-08	Arhgap5
TC0500001038.mm.2	11.52	7.85	12.71	4.84e-06	Lrrc8b
TC1900000171.mm.2	10.75	7.08	12.7	1.54e-05	Ahnak; Mir6367
TC0300002313.mm.2	16.61	12.94	12.7	0.0005	Lmna
TC0200003809.mm.2	8.02	4.35	12.69	1.02e-07	Ccdc141
TC1400001528.mm.2	11.19	7.53	12.69	1.3e-05	Kcnk5
TC0X00000316.mm.2	11.47	7.81	12.65	1.17e-07	Il13ra1
TC0900000035.mm.2	10.95	7.29	12.63	3.21e-07	Pdgfd
TC1800000179.mm.2	9.35	5.7	12.59	0.0004	Dtna
TC1500000160.mm.2	9.19	5.54	12.59	1.02e-08	Myo10
TC1400000986.mm.2	11.64	7.99	12.58	2.48e-06	Tnfrsf10b
TC0300002451.mm.2	9.99	6.33	12.58	1.38e-07	BC021767
TC1100003063.mm.2	12.95	9.3	12.55	3.31e-06	Chrnb1
TC1100004267.mm.2	10.99	7.34	12.55	3.53e-05	Trim16
TC0500002767.mm.2	9.7	6.06	12.54	1.56e-08	Sowahb
TC1500000676.mm.2	9.64	6	12.44	6.96e-08	Kdelr3
TC0500002859.mm.2	9.3	5.67	12.39	0.0001	Wdfy3
TC0500002504.mm.2	8.46	4.83	12.39	8.61e-05	Rbm47
TC1500000982.mm.2	10.06	6.43	12.38	2.32e-06	Cacnb3
TC1300000362.mm.2	10.89	7.26	12.37	7.82e-08	Serpinb6b
TC0500001113.mm.2	13.09	9.46	12.36	7.16e-06	Fgfrl1
TC0300002718.mm.2	14.71	11.08	12.34	1.1e-05	Csf1
TC1400002343.mm.2	9.38	5.77	12.28	1.01e-07	Bmp1
TC0700003031.mm.2	8.95	5.33	12.28	7.9e-05	Abcc8
TC1600001643.mm.2	9.2	5.58	12.28	1.29e-07	Boc
TC0200001552.mm.2	9.6	5.98	12.26	3.79e-05	Cd59a
TC0200004219.mm.2	14.69	11.09	12.19	1.45e-06	Cd44
TC0700000507.mm.2	7.99	4.39	12.17	1.13e-05	Fbxo27
TC1300002715.mm.2	9.91	6.31	12.14	4.88e-05	Itga2
TC0200004364.mm.2	8.92	5.32	12.13	0.001	Scg5
TC0700004513.mm.2	14.47	10.87	12.12	2.59e-07	Ifitm2
TC0500002290.mm.2	9.19	5.59	12.1	1.71e-06	Clnk
TC0200005108.mm.2	8.59	5	12.07	2.09e-07	Wfdc15b
TC1700000651.mm.2	9.77	6.18	12.05	4.02e-09	Slc44a4
TC1400001070.mm.2	14.2	10.61	12.04	1.66e-05	Tsc22d1
TC1000002725.mm.2	11.71	8.12	12.03	6.54e-06	Socs2
TC0200004811.mm.2	9.72	6.13	12	0.0001	Cd93
TC1700000693.mm.2	9.11	5.53	12	4.61e-08	Psors1c2
TC0400000602.mm.2	8.52	4.94	11.96	5.18e-07	Zfp462
TC0700004553.mm.2	10.39	6.81	11.96	6.86e-08	Dusp8
TC1200002194.mm.2	10.22	6.64	11.96	7.79e-07	Ptpn21
TC0400003822.mm.2	7.5	3.93	11.91	8.79e-07	Cda
TC0800002674.mm.2	8.66	5.09	11.91	4.95e-07	Tox3
TC1100003466.mm.2	9.33	5.75	11.9	0.0033	Gdpd1
TC0500000267.mm.2	8.24	4.68	11.86	3.73e-05	Rnf32
TC0200002374.mm.2	8.87	5.3	11.86	5.38e-05	Procr
TC1900000610.mm.2	9.92	6.35	11.84	9.63e-07	Marveld1
TC0100003872.mm.2	9.14	5.58	11.82	6.01e-07	Irf6
TC0200003759.mm.2	8.78	5.22	11.77	2.31e-06	Chn1
TC0400003097.mm.2	9.78	6.23	11.7	1.24e-05	Cyp2j6
TC0500001796.mm.2	8.18	4.63	11.67	3.65e-05	Rasl11a
TC1100000956.mm.2	10.45	6.91	11.64	3.71e-06	Pld2
TC1200002263.mm.2	11.14	7.6	11.64	1.39e-06	Asb2
TC1100001570.mm.2	12.95	9.41	11.62	9.53e-08	Grb7
TC0100003700.mm.2	11.82	8.28	11.61	3.01e-08	Enah
TC1300000565.mm.2	8.42	4.89	11.61	2.06e-06	Ecm2
TC0200005030.mm.2	9.19	5.65	11.61	3.7e-09	Tgm2
TC0500002410.mm.2	7.84	4.3	11.59	2.34e-07	Ccdc149
TC1600002156.mm.2	8.51	4.98	11.58	2.11e-09	Ripk4
TC0500003371.mm.2	9.99	6.46	11.58	7.49e-10	Gtf2ird1
TC0100001254.mm.2	9.91	6.38	11.55	3.53e-06	Phlda3
TC0700002759.mm.2	8.68	5.16	11.5	6.96e-05	Aplp1
TC1800001180.mm.2	7.61	4.09	11.5	7.47e-08	Ecscr
TC1400002017.mm.2	8.16	4.63	11.49	2.86e-05	Ndrg2
TC0200002275.mm.2	9.36	5.84	11.49	5.59e-05	Srxn1
TC1500001171.mm.2	7.18	3.67	11.45	6.01e-07	Egflam
TC0300002972.mm.2	9.28	5.77	11.36	0.0001	Npnt
TC0600002697.mm.2	12.06	8.56	11.34	5.63e-06	Plxna1
TC0700002034.mm.2	10.68	7.18	11.32	1.28e-06	Ifitm1
TC0700004593.mm.2	11.04	7.54	11.29	3e-05	Tnfrsf23
TC0800002505.mm.2	10.45	6.96	11.25	0.0006	Ednra
TC0600003145.mm.2	11.52	8.03	11.24	3.99e-07	Ltbr
TC0700001070.mm.2	9.79	6.3	11.23	1.62e-08	Fam174b
TC0700003778.mm.2	7.94	4.46	11.18	3.27e-07	Tsku
TC1700002308.mm.2	12.04	8.56	11.17	8.19e-06	Stap2
TC1200000596.mm.2	11.99	8.51	11.15	4.15e-07	Frmd6
TC1500001008.mm.2	7.63	4.16	11.14	1.05e-06	Spats2
TC0200000597.mm.2	13.19	9.71	11.13	7.17e-07	Fam129b
TC1900000373.mm.2	10.54	7.07	11.12	4.71e-07	Klf9
TC1400000177.mm.2	13.04	9.56	11.11	9.88e-08	Vcl
TC0500003063.mm.2	8.03	4.55	11.11	8.27e-08	Trpv4
TC0400002744.mm.2	9.78	6.31	11.1	1.13e-05	Ptgr1
TC0600000637.mm.2	9.9	6.43	11.09	4.67e-07	Creb5; 9430076C15Rik
TC1400000040.mm.2	10.01	6.54	11.08	1.51e-06	Gm3317
TC1400000046.mm.2	10.01	6.54	11.08	1.51e-06	Gm3488; Gm3317
TC0X00003021.mm.2	9.21	5.74	11.07	1.09e-06	Tceal8
TC0900002688.mm.2	8.13	4.66	11.05	8.58e-08	Fam83b
TC1700002368.mm.2	8.65	5.19	11.05	8.45e-09	Efna5
TC1600001375.mm.2	10.13	6.66	11.04	2.81e-05	Igf2bp2
TC0300001240.mm.2	9.2	5.73	11.04	0.0001	Arhgap29
TC0X00001371.mm.2	7.97	4.51	10.99	4.63e-06	Rnf128
TC1000000150.mm.2	8.78	5.33	10.98	8.82e-08	Map7
TC1000000760.mm.2	15.34	11.89	10.93	4.42e-07	Pttg1ip
TC1700001622.mm.2	9.58	6.13	10.92	0.0095	Ccnf; Mir5134
TC0200005464.mm.2	11.83	8.38	10.91	4.62e-05	Egfl7; Mir126a
TC1400001393.mm.2	9.12	5.67	10.91	1.4e-06	Gm3500
TC0100001112.mm.2	9.36	5.92	10.89	1.68e-06	Gpr39
TC1500000673.mm.2	11.32	7.87	10.87	1.24e-06	Maff
TC1100003564.mm.2	9.85	6.41	10.86	4.09e-05	Epn3
TC1900001729.mm.2	11.6	8.16	10.85	1.65e-06	Shtn1
TC0400001445.mm.2	8.01	4.57	10.84	6.58e-07	Grik3
TC1700001264.mm.2	9.66	6.22	10.84	7.03e-06	Dync2li1
TC0500001912.mm.2	7.5	4.07	10.81	5.76e-08	Steap2
TC0200005023.mm.2	13.26	9.83	10.81	1.02e-05	Blcap
TC0400000275.mm.2	10	6.57	10.79	8.52e-05	Rragd
TC0100001821.mm.2	10.8	7.37	10.78	1.33e-05	Ptpn14
TC0100001500.mm.2	14.68	11.25	10.78	3.63e-07	Slc19a2
TC0200000033.mm.2	9.61	6.18	10.78	3.49e-06	Bend7
TC0600002644.mm.2	13.39	9.96	10.78	8.24e-06	Anxa4
TC0300001999.mm.2	10.08	6.65	10.77	5.76e-08	Nbea
TC0400003894.mm.2	12.88	9.46	10.77	3.31e-05	Efhd2
TC0700000033.mm.2	8.57	5.15	10.72	4.7e-05	Eps8l1
TC1100002457.mm.2	7.16	3.74	10.71	4.82e-06	Stc2
TC0700002790.mm.2	10.1	6.69	10.68	1.78e-06	Hpn
TC0100000255.mm.2	9.34	5.93	10.62	1.78e-06	Zap70
TC1900001144.mm.2	9.3	5.89	10.62	2.82e-05	Stx3
TC0400003807.mm.2	11.49	8.08	10.62	0.031	Cela3a
TC0800002429.mm.2	7.5	4.09	10.61	0.0008	Plvap
TC0600002763.mm.2	10.35	6.94	10.59	7.17e-07	Magi1
TC0800001420.mm.2	8.92	5.51	10.58	2.73e-08	Osgin1
TC1800001307.mm.2	10.83	7.44	10.53	6.25e-06	Cdo1
TC0X00000929.mm.2	7.21	3.81	10.52	3.06e-05	Ar
TC1500001887.mm.2	9.01	5.62	10.52	1.82e-05	Npcd; Cbx6; Nptxr
TC1100001767.mm.2	7.24	3.85	10.52	0.0001	Ace
TC1600001528.mm.2	7.04	3.64	10.51	0.0001	Kalrn
TC1000000819.mm.2	9.95	6.56	10.5	1.19e-06	Misp
TC1500002181.mm.2	8.94	5.55	10.49	3.46e-09	Adcy6
TC1500001431.mm.2	9.55	6.16	10.48	7.75e-06	Lrp12
TC1400002844.mm.2	9.51	6.12	10.47	4.02e-09	Gm3591
TC1200001446.mm.2	7.81	4.43	10.44	7.16e-09	Fam84a
TC1000000717.mm.2	8.22	4.84	10.43	3.77e-05	Ggt1
TC0200000636.mm.2	9.77	6.39	10.41	2.06e-05	Gsn
TC1500000045.mm.2	9.74	6.36	10.41	5.96e-06	Lifr
TC1000000131.mm.2	10.86	7.48	10.41	3.61e-07	Nhsl1
TC0200000593.mm.2	12.76	9.38	10.37	0.0001	Ptrh1
TC0200001535.mm.2	11.93	8.56	10.36	8.31e-06	Abtb2
TC1800001749.mm.2	8.02	4.65	10.35	5.58e-05	Ppp2r2b
TC1100002715.mm.2	10.85	7.48	10.34	4.95e-07	Tcf7
TC0200000933.mm.2	11.21	7.84	10.34	0.0011	Gca
TC1400002838.mm.2	8.74	5.38	10.29	7.35e-06	Gm10021
TC1400002791.mm.2	8.64	5.28	10.29	1.44e-08	Gm3264
TC0800000762.mm.2	8.35	4.99	10.29	2.44e-08	Gm3336
TC1100002602.mm.2	8.84	5.48	10.29	7.31e-08	Itk
TC1500001799.mm.2	8.83	5.47	10.27	2.71e-08	Rbfox2
TC0200003579.mm.2	8.06	4.7	10.26	7.65e-05	Acvr1
TC1000003135.mm.2	8.69	5.33	10.26	5.3e-06	Il23a
TC1400002789.mm.2	8.35	5	10.24	1.44e-07	Gm2974
TC0300002725.mm.2	12.72	9.36	10.23	7.79e-05	Gstm1
TC0700000978.mm.2	10.5	7.14	10.22	0.0013	Mtmr10
TC0700001951.mm.2	9.5	6.15	10.22	3.67e-07	Dock1
TC1500001848.mm.2	8.44	5.09	10.19	8.48e-08	Card10
TC0900001046.mm.2	10.25	6.9	10.19	3e-05	Ick
TC1100003146.mm.2	12.92	9.57	10.18	6.73e-06	Spns2
TC1400002848.mm.2	9.45	6.1	10.18	1.63e-06	Gm10406
TC0500003466.mm.2	9.58	6.23	10.18	0.0005	Cyp3a13
TC0500000171.mm.2	11.13	7.79	10.17	1.09e-05	Fgl2
TC1700000833.mm.2	9.3	5.95	10.15	2.82e-05	Adgrf5
TC1800001000.mm.2	9.05	5.72	10.11	2.86e-05	Osbpl1a
TC0900000033.mm.2	9.24	5.91	10.09	5.38e-06	Casp12
TC0400002862.mm.2	10.71	7.37	10.08	1.1e-07	Rasef
TC0700001630.mm.2	13.85	10.52	10.05	5.3e-06	Adm
TC0700002497.mm.2	14.46	11.13	10.04	6.36e-07	Apoe
TC0900002391.mm.2	9.34	6.02	10.01	8.14e-09	Loxl1
TC0100001111.mm.2	10.98	7.67	9.97	6.78e-05	Slc35f5
TC0400002008.mm.2	11.32	8.01	9.96	9.63e-06	Klhl21
TC0100002840.mm.2	10.57	7.25	9.96	1.52e-06	Pdcd1
TC1100003770.mm.2	9.72	6.4	9.94	2.25e-06	P3h4
TC0400001141.mm.2	10.37	7.06	9.92	2.58e-05	Echdc2
TC0200001583.mm.2	9.22	5.91	9.92	0.0074	Pax6
TC0800001182.mm.2	11.9	8.59	9.89	6.1e-06	Cmtm3
TC0200003080.mm.2	13.19	9.88	9.88	1.08e-05	Arhgap21
TC0400002580.mm.2	10.6	7.3	9.88	3.04e-06	Shb
TC1100003049.mm.2	8.54	5.24	9.88	0.0002	Atp1b2
TC0800001255.mm.2	16.8	13.5	9.86	0.0076	Cdh1
TC1900000795.mm.2	10.17	6.87	9.86	0.0004	Habp2
TC0100001560.mm.2	9.57	6.27	9.85	4.5e-07	Rgs5
TC1300002037.mm.2	11.75	8.45	9.83	9.17e-07	Cltb
TC0500002461.mm.2	11.34	8.04	9.82	4.64e-07	Rell1
TC0900002387.mm.2	8.59	5.29	9.81	5.09e-07	Islr
TC1600001379.mm.2	12.77	9.47	9.8	0.0002	Etv5
TC0200001624.mm.2	7.66	4.37	9.78	2.1e-07	Bdnf
TC1500001084.mm.2	17.59	14.31	9.75	0.0101	Krt18
TC0400001957.mm.2	9.05	5.76	9.75	0.0002	Clstn1
TC1300000028.mm.2	15.79	12.51	9.74	9.89e-08	Klf6
TC1800001535.mm.2	9.74	6.45	9.72	8.06e-06	Rab27b
TC1900000552.mm.2	8.8	5.52	9.72	1.16e-07	Plce1
TC0700002105.mm.2	9.86	6.59	9.71	4.12e-06	Shank2
TC0900002188.mm.2	7.87	4.59	9.7	3.55e-06	Cd3g
TC0800002184.mm.2	13.58	10.3	9.69	8.58e-06	Wwc2
TC0200003278.mm.2	9.47	6.2	9.67	0.0004	Ptges
TC1400001504.mm.2	7.28	4.01	9.65	7.01e-07	Ube2e2
TC0700001721.mm.2	7.9	4.63	9.65	1.16e-06	Tmem159
TC1700001936.mm.2	12.26	9	9.61	5.37e-05	Hspa1a
TC0300000037.mm.2	10.11	6.85	9.59	5.51e-05	Zc2hc1a
TC0700002477.mm.2	15.48	12.22	9.56	0.0007	Fosb
TC1500000031.mm.2	9.03	5.78	9.53	0.0002	Dab2
TC1400002843.mm.2	9.11	5.86	9.53	5.4e-07	LOC100861615; Gm3411
TC0600002648.mm.2	9.23	5.98	9.52	4.51e-07	Antxr1
TC0900001170.mm.2	14.08	10.83	9.51	3.27e-07	Plscr1
TC1600001154.mm.2	10.34	7.09	9.5	1.82e-08	Ppl
TC1600002094.mm.2	14.42	11.18	9.47	6.82e-06	Rcan1
TC1900000787.mm.2	8.66	5.42	9.45	2.52e-05	Tcf7l2
TC0400000532.mm.2	9.78	6.54	9.45	6.57e-06	Msantd3
TC1000001239.mm.2	9.52	6.28	9.44	1.64e-07	Rassf9
TC0700003622.mm.2	9.29	6.05	9.44	1.75e-06	Hdgfrp3
TC0600002154.mm.2	16.39	13.15	9.42	0.0445	Try5
TC0300000288.mm.2	10.37	7.13	9.42	8.78e-08	Spry1
TC1300002015.mm.2	9.24	6.01	9.41	1.15e-06	Ror2
TC0500000857.mm.2	9.92	6.69	9.39	9.9e-08	Areg
TC0800002843.mm.2	10.68	7.45	9.38	1.05e-05	Lcat
TC1000001936.mm.2	7.37	4.15	9.35	8.13e-05	Rspo3
TC1100004202.mm.2	15.04	11.82	9.33	3.95e-08	Actg1; Mir6935
TC1100003007.mm.2	9.04	5.83	9.31	2.34e-07	Usp43
TC0600002427.mm.2	9.16	5.94	9.31	7.48e-06	Tacstd2
TC0300002838.mm.2	8.78	5.57	9.26	6.34e-05	Tmem56
TC1000002541.mm.2	11.19	7.98	9.26	3.22e-06	Nfic
TC0500000131.mm.2	10.78	7.57	9.26	3.31e-07	Sema3c
TC0200005463.mm.2	7.09	3.88	9.26	1.55e-07	Npdc1
TC0300001137.mm.2	11.45	8.24	9.25	2.05e-05	Sort1
TC0500002956.mm.2	8.3	5.09	9.25	1.02e-07	Tmed11
TC0300000809.mm.2	12.79	9.58	9.23	7.78e-06	S100a6
TC1200000258.mm.2	8.65	5.44	9.22	4.55e-05	Sh3yl1
TC1400002845.mm.2	9.21	6.01	9.2	9.12e-08	Gm3629; Gm2897
TC1400002851.mm.2	9.21	6.01	9.2	9.12e-08	Gm3739
TC1000000708.mm.2	13.56	10.36	9.19	4.97e-05	Bcr
TC1200000751.mm.2	9.39	6.19	9.15	3.62e-06	Smoc1
TC0600000007.mm.2	7.17	3.98	9.13	1.65e-05	Gng11
TC1400002856.mm.2	9.06	5.87	9.13	9.25e-06	Gm3383; Gm3194
TC1400000368.mm.2	9.42	6.23	9.11	1.2e-05	Anxa8
TC0700003010.mm.2	13.04	9.85	9.1	3.36e-05	Ppp1r15a
TC1900001323.mm.2	10.56	7.39	9.03	9.11e-09	Glis3
TC1100000061.mm.2	9.78	6.61	9.03	2.34e-06	Rasl10a
TC1200000951.mm.2	9.63	6.46	9.02	9.09e-05	Flrt2
TC1400002792.mm.2	9.85	6.68	9.02	1.84e-08	Gm3252; Gm2897
TC1100000342.mm.2	11.17	8	9	2.75e-07	Ubtd2
TC1100000025.mm.2	7.12	3.95	8.98	1.9e-05	Dusp18
TC0100001877.mm.2	9.35	6.18	8.95	4.97e-05	Plxna2
TC1300002079.mm.2	8.6	5.44	8.94	2.1e-07	Cxcl14
TC0100000490.mm.2	9.86	6.7	8.94	0.0002	Icos
TC0600002422.mm.2	14.6	11.45	8.91	1.01e-06	Gadd45a
TC0100001765.mm.2	15.96	12.8	8.91	1.01e-06	Dusp10
TC1200000614.mm.2	12.04	8.89	8.9	1.49e-07	Daam1
TC1200000731.mm.2	6.81	3.66	8.88	0.0001	Gm20727
TC0900000885.mm.2	7.9	4.75	8.88	2.37e-06	C2cd4b
TC1400002839.mm.2	9.02	5.88	8.85	1.06e-06	Gm3500
TC0800002518.mm.2	12.49	9.34	8.85	2.03e-05	Smad1
TC1000001216.mm.2	9.84	6.69	8.85	1.55e-06	Kitl
TC0700002148.mm.2	7.53	4.38	8.84	1.64e-06	Cdc42ep5
TC0600002773.mm.2	8.73	5.59	8.8	2.29e-09	Lrig1
TC1300002445.mm.2	8.71	5.58	8.79	3.05e-07	Scamp1
TC0200001150.mm.2	12.28	9.14	8.79	6.81e-08	Ube2e3
TC1800000306.mm.2	13.55	10.42	8.77	4.5e-07	Ctnna1
TC0400003917.mm.2	10.19	7.06	8.77	7.31e-09	Pdpn
TC1700002588.mm.2	11.51	8.38	8.76	1.23e-06	Map4k3
TC1600001656.mm.2	9.85	6.73	8.7	2.82e-05	Gm609
TC0300000206.mm.2	12.11	8.99	8.7	1.48e-05	Prkci
TC0200005112.mm.2	10.28	7.16	8.7	1.04e-06	Slpi; Mir7678
TC1500001511.mm.2	11.79	8.67	8.69	1.07e-05	Ext1
TC1500001450.mm.2	8.33	5.21	8.68	3.3e-06	Angpt1
TC1000000811.mm.2	11.56	8.45	8.66	1.03e-05	Gzmm
TC1300001270.mm.2	10.37	7.25	8.64	0.0001	Plpp1
TC1100000771.mm.2	13.34	10.23	8.63	2.72e-05	Map2k3
TC1600002174.mm.2	10.38	7.28	8.6	8.5e-06	Igsf5
TC0300000979.mm.2	10.09	6.99	8.59	0.0006	Hmgcs2
TC1600000031.mm.2	8.42	5.32	8.58	6.42e-08	Glis2
TC1000000661.mm.2	7.37	4.27	8.58	4.95e-06	Ank3
TC0500001927.mm.2	9.33	6.23	8.57	0.0031	Adam22
TC0400003567.mm.2	7.86	4.76	8.56	3.88e-06	Gjb4
TC0500003084.mm.2	8.76	5.66	8.55	5.79e-07	Hnf1a
TC0400002189.mm.2	14.62	11.53	8.53	8.55e-05	Asph
TC0900002681.mm.2	8.05	4.96	8.53	0.0144	Scg3
TC0400001714.mm.2	9.06	5.96	8.52	9.14e-05	Ece1
TC0700001284.mm.2	7.67	4.59	8.49	2.28e-05	LOC100862134
TC0200000969.mm.2	8.4	5.32	8.49	6.49e-07	B3galt1
TC1000000021.mm.2	10.28	7.2	8.48	4.67e-06	Akap12
TC0100000916.mm.2	9.1	6.02	8.47	2.34e-05	Gpc1
TC1100001125.mm.2	12.5	9.42	8.47	0.0004	Git1
TC1500002186.mm.2	10.49	7.41	8.47	3.39e-05	Fkbp11
TC0900002718.mm.2	8.8	5.73	8.41	0.0013	Gm8074
TC1200001237.mm.2	9.29	6.21	8.41	3.39e-06	Tnfaip2
TC0300002926.mm.2	8.12	5.06	8.38	0.0028	Enpep
TC0600000875.mm.2	9.46	6.4	8.37	0.004	Reg3b
TC1700000663.mm.2	11.39	8.32	8.37	8.2e-05	Ddah2
TC0900002320.mm.2	10.41	7.35	8.37	0.0003	Dmxl2
TC0600002425.mm.2	9.61	6.55	8.36	2.07e-05	Il23r
TC1500000658.mm.2	13.47	10.41	8.34	4.96e-07	Lgals1
TC1100003854.mm.2	8.84	5.78	8.32	9.89e-08	Gjc1
TC0200003560.mm.2	11.28	8.22	8.31	4.54e-06	Nr4a2
TC1400002621.mm.2	10.97	7.92	8.31	2.71e-06	Tbc1d4
TC1700001598.mm.2	17.07	14.02	8.3	0.0007	Tnfrsf12a
TC1200000502.mm.2	8.02	4.97	8.27	4.5e-07	Mia2
TC1600001427.mm.2	9.79	6.75	8.25	0.0011	Fgf12
TC1000002592.mm.2	10.59	7.55	8.25	2.48e-05	Nuak1
TC0200004913.mm.2	12.9	9.86	8.24	0.0002	Bcl2l1
TC0100003776.mm.2	11.68	8.64	8.24	2.08e-05	Kctd3
TC0700003775.mm.2	11.96	8.92	8.24	5.49e-07	Acer3
TC0600001740.mm.2	8.5	5.46	8.23	4.84e-06	Ppfibp1
TC1200001803.mm.2	6.97	3.93	8.23	2.19e-05	Foxa1
TC1200002154.mm.2	9.1	6.06	8.22	1.95e-07	Ston2
TC0300003087.mm.2	17.22	14.18	8.21	0.0134	Cyr61
TC0200001769.mm.2	8.03	4.99	8.2	2.98e-05	Dll4
TC0100000923.mm.2	7.87	4.84	8.2	7.31e-08	Gpr35
TC1100003654.mm.2	10.61	7.57	8.19	3.05e-05	1700001P01Rik
TC0800000919.mm.2	7.77	4.74	8.19	4.58e-07	Ucp1
TC0900002435.mm.2	9.09	6.06	8.18	1.86e-05	Lrrc49
TC1800000623.mm.2	10.3	7.27	8.18	1.77e-05	Pdgfrb
TC0100003309.mm.2	13.44	10.41	8.18	2.03e-07	Qsox1
TC1900000022.mm.2	7.82	4.79	8.17	8.33e-06	Acy3
TC1700002164.mm.2	9.32	6.29	8.16	9.52e-06	Rsph9
TC0900001349.mm.2	11.31	8.28	8.15	1.46e-06	Pcbp4
TC1200000679.mm.2	10.72	7.69	8.15	1.68e-05	Hspa2
TC0100002583.mm.2	10.79	7.77	8.13	1.69e-05	Tmbim1
TC1600002005.mm.2	7.96	4.94	8.11	0.0002	Cldn8
TC1700002181.mm.2	7.07	4.05	8.11	2.85e-06	Ptk7
TC1300001779.mm.2	13.83	10.81	8.07	2.18e-05	Tubb2a
TC0200003654.mm.2	7.12	4.11	8.06	4.12e-06	Grb14
TC1700001023.mm.2	12.15	9.14	8.05	4.9e-06	Crb3
TC0700003827.mm.2	8.05	5.04	8.05	3.29e-07	Arhgef17
TC1700000842.mm.2	10.22	7.21	8.04	1.76e-06	Enpp5
TC1300001777.mm.2	10.29	7.28	8.03	7.65e-07	Serpinb6a
TC1900000925.mm.2	8.64	5.64	8.03	5.71e-08	Lrfn4
TC0X00002710.mm.2	11.64	8.64	8.02	0.0328	Slc7a3
TC0400002159.mm.2	9.99	6.99	8.02	3.01e-08	Tox
TC1000000784.mm.2	16.22	13.21	8.02	1.57e-07	Cstb
TC0300003139.mm.2	11.92	8.92	8.02	0.0001	Dnajb4
TC0700002628.mm.2	11.98	8.98	7.95	9.25e-07	Erf
TC1600001922.mm.2	11.08	8.09	7.92	0.0002	Nrip1
TC1300001285.mm.2	8.79	5.8	7.92	0.0004	Esm1
TC0500002756.mm.2	8.4	5.42	7.92	2.82e-05	Cxcl10
TC1600001414.mm.2	7.8	4.82	7.91	0.0011	P3h2
TC0800001797.mm.2	12.43	9.45	7.9	6.19e-06	Angpt2
TC0700003608.mm.2	9.43	6.45	7.89	2.72e-05	Cpeb1
TC1100003193.mm.2	8.51	5.54	7.85	0.0004	Rap1gap2
TC0200001866.mm.2	12.06	9.09	7.84	2.7e-06	Sema6d
TC1100003651.mm.2	9.12	6.15	7.81	6.77e-07	Pcgf2
TC0200000228.mm.2	7.82	4.86	7.8	5.04e-05	Pter
TC0400002797.mm.2	9.63	6.67	7.78	0.0003	Kif12
TC0100003315.mm.2	7.13	4.17	7.77	4.02e-09	Fam163a
TC0700003648.mm.2	7.88	4.93	7.75	0.0003	Cemip
TC0200001045.mm.2	13.72	10.77	7.74	6.12e-05	Itga6
TC0500003245.mm.2	12.92	9.97	7.73	1.1e-06	Vps37b
TC0800001511.mm.2	8.11	5.16	7.71	1.75e-09	Dpep1
TC0700000835.mm.2	8.72	5.77	7.71	4.76e-05	Tead2
TC0500003585.mm.2	14.36	11.41	7.7	1.15e-06	Smurf1
TC0700004148.mm.2	8.33	5.39	7.68	7.72e-05	Sox6
TC0700004639.mm.2	8.03	5.09	7.66	1.8e-07	Mia
TC0500001076.mm.2	9.36	6.42	7.66	9.42e-05	Ephx4
TC0500000560.mm.2	8.38	5.44	7.64	2.19e-05	Pcdh7
TC0200005510.mm.2	9.67	6.74	7.64	3.46e-06	Fam110a
TC1700000839.mm.2	7.59	4.66	7.64	3.84e-05	Rcan2
TC0700001345.mm.2	10.28	7.35	7.63	2.52e-05	Gab2
TC1000001744.mm.2	9.56	6.63	7.63	4.26e-06	Rab32
TC0500000532.mm.2	10.98	8.05	7.62	1.54e-06	Pi4k2b
TC0300002393.mm.2	8.69	5.76	7.62	5.22e-05	Sprr1a
TC0600002114.mm.2	13.78	10.85	7.62	0.0005	Parp12
TC0600000319.mm.2	8.05	5.13	7.6	0.0095	Lrguk
TC0300002840.mm.2	9.62	6.7	7.6	2.11e-06	Slc44a3
TC0500003742.mm.2	9.14	6.21	7.58	0.0002	Tmem184a
TC0500001584.mm.2	13.84	10.92	7.57	2.4e-06	Por
TC0800001531.mm.2	12.27	9.35	7.57	8.1e-08	Rhou
TC0800001077.mm.2	8.12	5.2	7.56	4.63e-06	Mmp2
TC1700001634.mm.2	7.61	4.69	7.54	3.1e-05	Slc9a3r2
TC1300001781.mm.2	10.75	7.84	7.54	9.99e-06	Tubb2b
TC0100003887.mm.2	10.17	7.26	7.54	3.36e-05	Nos1ap
TC1500001410.mm.2	10.46	7.55	7.53	2.16e-06	Klf10
TC1900000015.mm.2	9.2	6.29	7.53	1.66e-07	1810055G02Rik
TC1500001089.mm.2	8.59	5.68	7.5	0.0006	Igfbp6
TC0400001076.mm.2	9.23	6.32	7.5	6.91e-07	Dab1
TC0500000852.mm.2	9.62	6.73	7.42	0.0002	Mthfd2l
TC1200000833.mm.2	12.32	9.43	7.42	0.0018	Fos
TC1700002162.mm.2	13.92	11.03	7.42	1.44e-05	Vegfa
TC0700000005.mm.2	11.26	8.37	7.4	5.31e-06	Myadm
TC0800001133.mm.2	8.71	5.82	7.39	2.26e-06	Mmp15
TC1000002036.mm.2	7.63	4.75	7.38	0.0004	Slc16a10
TC0100003715.mm.2	12.87	9.98	7.38	4.45e-05	Capn2
TC0100003099.mm.2	9.09	6.21	7.37	9.9e-07	Prelp
TC0100001745.mm.2	13.77	10.89	7.36	3.36e-08	Trp53bp2
TC0300000354.mm.2	9.94	7.06	7.36	4.96e-06	Noct
TC1500000298.mm.2	8.97	6.09	7.36	1.63e-05	Fzd6
TC0500000841.mm.2	6.91	4.04	7.33	9.25e-07	Cxcl5
TC1500000503.mm.2	7.78	4.9	7.32	0.0002	Khdrbs3
TC0100002071.mm.2	8.21	5.34	7.32	7.47e-06	Fam135a
TC0100003273.mm.2	12.21	9.34	7.31	2.6e-05	Lamc1
TC0800003224.mm.2	10.88	8.02	7.29	0.0003	Zdhhc2
TC1800001150.mm.2	8.72	5.86	7.27	1.32e-05	Nme5
TC0200000002.mm.2	6.74	3.88	7.26	4.4e-06	Fam171a1
TC0200002084.mm.2	10.62	7.77	7.25	0.0002	Btbd3
TC1200001902.mm.2	7.13	4.27	7.23	6.83e-06	Rtn1
TC1100003791.mm.2	7.17	4.32	7.22	9.58e-06	Ptrf
TC1000000011.mm.2	8.63	5.78	7.22	6.8e-05	Plekhg1
TC1400001726.mm.2	9.55	6.7	7.21	1.11e-07	Bmpr1a
TC1600002178.mm.2	11.2	8.35	7.2	1.36e-08	Litaf
TC0800001259.mm.2	10.06	7.21	7.2	6.04e-06	Sntb2
TC0400003841.mm.2	9.25	6.4	7.2	1.14e-07	Nbl1
TC0600001279.mm.2	8.05	5.2	7.19	3.57e-06	Pparg
TC0200005090.mm.2	15.39	12.54	7.18	2.18e-06	Oser1
TC1100000526.mm.2	8.25	5.41	7.18	1.08e-05	Gfpt2
TC0X00000388.mm.2	6.84	4	7.17	0.0021	Gria3
TC1300000763.mm.2	10.17	7.33	7.16	3.05e-05	Mir23b; Mir27b; Mir24-1; 2010111I01Rik
TC1500001572.mm.2	9.57	6.73	7.15	2.96e-05	Anxa13
TC0400003741.mm.2	9.06	6.23	7.14	3.59e-05	Sepn1
TC0500001026.mm.2	8.73	5.9	7.12	1.2e-08	Pkd2
TC1700001976.mm.2	8.57	5.74	7.12	6.15e-07	Ddr1
TC0400003267.mm.2	10.39	7.56	7.11	8.14e-07	Rnf11
TC1500001872.mm.2	14.85	12.02	7.1	2.5e-07	Csnk1e
TC1300001784.mm.2	10.34	7.51	7.1	8.28e-06	Slc22a23
TC1700002798.mm.2	9.82	6.99	7.1	1.83e-06	Rab26
TC0100001083.mm.2	7.45	4.62	7.08	1.44e-08	Sctr
TC1100000015.mm.2	9.52	6.69	7.07	7.24e-05	Selm
TC0700002055.mm.2	12.54	9.72	7.06	2.35e-05	Cd151
TC0300002173.mm.2	13.7	10.88	7.06	4.87e-05	Golim4
TC1200001544.mm.2	12.99	10.18	7.05	2.14e-06	Id2
TC1700001652.mm.2	8.92	6.1	7.04	0.0001	Tmem204
TC1600001316.mm.2	15.15	12.34	7.04	6.8e-06	Comt
TC0200002550.mm.2	7.3	4.49	7.03	1.58e-05	Eya2
TC0700004565.mm.2	11.41	8.6	7.03	2.31e-05	Ctsd; Ifitm10
TC1100002015.mm.2	10.23	7.42	7.02	2.24e-05	Baiap2
TC0200001338.mm.2	8.7	5.89	7.02	3.18e-05	Olfr1258
TC1700001194.mm.2	8.66	5.86	6.99	0.0095	Qpct
TC0900002355.mm.2	8.53	5.73	6.98	1.76e-05	Lingo1
TC0400002174.mm.2	10.17	7.37	6.97	0.003	Car8
TC0700003614.mm.2	8.56	5.76	6.97	3.07e-05	Homer2
TC1100000302.mm.2	16.05	13.25	6.96	6.13e-06	Rtn4
TC0500003329.mm.2	9.27	6.48	6.93	5.09e-07	Auts2
TC1100001095.mm.2	12.02	9.23	6.91	0.0006	Fam57a
TC1200000359.mm.2	8.57	5.78	6.88	9.84e-06	Dock4
TC0X00002211.mm.2	6.5	3.72	6.88	1.21e-06	Gpc3
TC0300003194.mm.2	9.75	6.97	6.87	0.0343	Cth
TC0100001365.mm.2	7.44	4.66	6.86	6.43e-05	Colgalt2
TC0500003495.mm.2	14.41	11.64	6.85	1.97e-05	Zfand2a
TC0500002394.mm.2	9.44	6.67	6.83	7.4e-06	Ppargc1a
TC0400003075.mm.2	8.57	5.8	6.82	0.0006	Eqtn
TC0100000836.mm.2	8.27	5.51	6.79	0.0007	Ugt1a2; Ugt1a6a; Ugt1a6b; Ugt1a10; Ugt1a7c; Ugt1a5; Ugt1a9; Ugt1a1
TC0200004525.mm.2	7.51	4.75	6.79	9.77e-08	Fbn1
TC0700002217.mm.2	7.68	4.91	6.79	0.0003	Peg3
TC1800001139.mm.2	9.63	6.87	6.78	4.89e-07	Nrep
TC1100003992.mm.2	8.81	6.05	6.77	1.02e-07	Wipi1
TC0900001884.mm.2	9.66	6.9	6.76	3.39e-08	Kank2
TC0400004227.mm.2	11.27	8.51	6.76	3.43e-05	Ctrc
TC0600001867.mm.2	10.56	7.81	6.76	5.32e-07	Thsd7a
TC0500002579.mm.2	10.02	7.26	6.75	0.0318	Txk
TC0900001888.mm.2	8.38	5.62	6.75	9.65e-06	Tmem205
TC1900001705.mm.2	9.74	6.98	6.75	9.87e-06	Dclre1a
TC1000001145.mm.2	12.55	9.79	6.74	0.0001	Fgd6
TC0700001385.mm.2	10.52	7.77	6.74	2.74e-06	Gdpd5
TC0300002778.mm.2	15.44	12.69	6.73	0.0094	Amy2b
TC0200004733.mm.2	7.43	4.68	6.73	2.02e-05	Flrt3
TC0600003307.mm.2	13.95	11.21	6.72	1.5e-06	Dusp16
TC0200002410.mm.2	8.32	5.57	6.71	1.17e-07	Src
TC0200004196.mm.2	11.92	9.18	6.7	0.0006	Gm10800
TC1600000193.mm.2	7.33	4.58	6.7	7.22e-08	Pkp2
TC0500001908.mm.2	8.12	5.38	6.69	0.0008	1700015F17Rik
TC0700000917.mm.2	9.76	7.03	6.67	2.25e-05	Gas2
TC0200005505.mm.2	8.47	5.74	6.67	0.0082	4930402H24Rik; Gm14057
TC1100003863.mm.2	9.53	6.8	6.66	2.46e-07	Plcd3
TC1900001097.mm.2	10.57	7.84	6.66	2.48e-06	Myrf
TC0X00002867.mm.2	7.63	4.9	6.65	3.55e-06	Hdx
TC0700002660.mm.2	10.94	8.21	6.64	4.69e-06	Itpkc
TC0400001504.mm.2	9.13	6.4	6.64	9.32e-06	A3galt2
TC0400002717.mm.2	8.95	6.22	6.63	0.0003	Ptpn3
TC0300000801.mm.2	8.68	5.95	6.63	1.84e-05	S100a14
TC1100000638.mm.2	9.09	6.36	6.63	2.08e-05	Gpx3
TC0700002169.mm.2	9.92	7.2	6.62	3.68e-06	Cox6b2
TC0100000854.mm.2	11.55	8.82	6.62	9.52e-06	Sh3bp4
TC0300001306.mm.2	9.96	7.23	6.61	0.0005	Elovl6
TC0800000979.mm.2	12.63	9.91	6.6	0.0002	Fbxw9
TC0900002823.mm.2	9.23	6.51	6.59	8.76e-06	Tbc1d2b
TC0300000467.mm.2	9.15	6.42	6.59	2.29e-05	Med12l
TC0400003900.mm.2	8.01	5.29	6.58	0.0001	Kazn
TC0500000819.mm.2	7.39	4.67	6.56	8.56e-07	Slc4a4
TC0800003053.mm.2	9.95	7.24	6.54	1.29e-06	Zcchc14
TC0200005164.mm.2	11.75	9.04	6.54	0.0012	Sulf2
TC0200002395.mm.2	7.95	5.24	6.53	6.92e-06	Epb41l1
TC0X00002872.mm.2	9.22	6.52	6.51	2.12e-05	Pof1b
TC1300000285.mm.2	9.38	6.69	6.5	4.71e-06	Dcdc2a
TC1100003807.mm.2	14.17	11.47	6.49	5.85e-06	Vat1
TC1100002134.mm.2	12.64	9.94	6.49	3.2e-07	Znrf3
TC0600002965.mm.2	12.53	9.83	6.48	0.0002	Plxnd1
TC0900001483.mm.2	13.64	10.95	6.48	1.44e-05	Lrrfip2
TC0800000207.mm.2	7.52	4.83	6.47	2.39e-08	Gm20946
TC1200001066.mm.2	7.12	4.43	6.46	3.88e-07	Bdkrb2
TC0500000093.mm.2	8.39	5.7	6.46	0.0005	Sema3e
TC0900001802.mm.2	9.64	6.95	6.45	8.41e-05	Zfp558
TC0300001255.mm.2	10.26	7.57	6.44	1.89e-05	Sec24d
TC1800000984.mm.2	7.68	5	6.4	3.88e-07	1010001N08Rik
TC1800000625.mm.2	7.24	4.56	6.4	5.61e-05	Csf1r
TC1100001550.mm.2	13.25	10.58	6.39	1.64e-06	Lasp1
TC1700000461.mm.2	14.3	11.63	6.37	1.1e-06	Hmga1; Hmga1-rs1
TC0900002857.mm.2	11.76	9.09	6.36	4.04e-06	1190002N15Rik
TC1500001099.mm.2	7.77	5.1	6.36	0.0048	Amhr2
TC1600001611.mm.2	9.19	6.52	6.35	0.0002	Arhgap31
TC1100000781.mm.2	11.95	9.28	6.35	4.9e-06	B9d1
TC0800002877.mm.2	6.92	4.25	6.34	2.78e-05	Nqo1
TC0200000242.mm.2	12.6	9.94	6.33	4.21e-07	Stam
TC0200005220.mm.2	9.33	6.67	6.33	7.62e-05	Atp9a
TC0500000750.mm.2	6.8	4.14	6.31	6.43e-05	Adgrl3
TC1800000677.mm.2	8.73	6.08	6.29	9.18e-07	Zfp532
TC1400002150.mm.2	9.39	6.74	6.28	0.0001	Ska3
TC1600000298.mm.2	8.53	5.88	6.27	2.7e-06	Ephb3
TC0700004666.mm.2	8.2	5.56	6.26	2.55e-06	Fgfr2
TC0100000450.mm.2	8.57	5.92	6.25	0.0003	Fzd7
TC0400003633.mm.2	8.3	5.66	6.24	5.24e-07	Nkain1
TC0800000653.mm.2	10.45	7.81	6.23	3.43e-06	Sh3rf1
TC0700002789.mm.2	10.36	7.72	6.23	2.76e-06	Fxyd3
TC0800002870.mm.2	9.49	6.85	6.23	1.24e-05	Tmed6
TC1600000704.mm.2	12.84	10.2	6.22	2.35e-05	Ift57
TC0600000775.mm.2	14.96	12.33	6.2	1.04e-06	Gng12
TC1800000702.mm.2	7.13	4.5	6.19	0.0004	Cidea
TC1700001822.mm.2	9.3	6.67	6.19	9.12e-08	Cbs
TC0800000394.mm.2	11.04	8.41	6.18	0.0029	Gsr
TC0800000108.mm.2	7.99	5.36	6.18	0.0102	Spaca7
TC1400002787.mm.2	8.7	6.08	6.17	7.45e-06	Gm3002
TC0200003151.mm.2	8.72	6.1	6.16	2.09e-05	Ptgds
TC0100001581.mm.2	7.33	4.71	6.16	0.0005	Adamts4
TC0800000172.mm.2	11.09	8.47	6.15	3.53e-06	Agpat5
TC0100003207.mm.2	11.24	8.62	6.14	0.0021	Rgs1
TC0700001886.mm.2	8.44	5.82	6.14	7.2e-08	Bag3
TC1400001047.mm.2	15.13	12.52	6.13	8.94e-06	Esd
TC1100003070.mm.2	7.16	4.54	6.13	8.51e-08	Tnk1
TC0200001227.mm.2	8.56	5.94	6.13	0.0002	Prg2
TC1200000253.mm.2	8.78	6.16	6.12	4.5e-06	Pxdn
TC0X00001661.mm.2	9.8	7.19	6.12	0.0066	Tmem27
TC1100003204.mm.2	9.13	6.52	6.11	5.55e-05	Sgsm2
TC0X00002199.mm.2	6.96	4.35	6.11	4.96e-07	Hs6st2
TC0700000826.mm.2	12.82	10.21	6.1	1.43e-06	Rras
TC1400002193.mm.2	13.17	10.56	6.1	5.26e-05	Spryd7
TC0X00000690.mm.2	11.04	8.43	6.09	1.88e-05	Slc6a8
TC1700001053.mm.2	7.95	5.34	6.09	0.0006	Fer
TC1400002168.mm.2	6.95	4.34	6.09	5.12e-07	Atp8a2
TC0500003384.mm.2	17.11	14.5	6.09	0.0345	Cldn4
TC0700004643.mm.2	10.86	8.26	6.07	2.38e-06	Pak4
TC1000001336.mm.2	6.51	3.91	6.07	0.0129	Ptprb
TC1100001624.mm.2	8.9	6.3	6.07	5.37e-07	Fkbp10
TC0300000033.mm.2	7.64	5.04	6.06	1.58e-06	Pkia
TC0900002944.mm.2	9.78	7.19	6.06	1.18e-05	Ppp2r3a
TC0100000393.mm.2	12.42	9.82	6.05	1.74e-06	Coq10b
TC0800000148.mm.2	8.47	5.88	6.04	3.34e-06	Arhgef10
TC0300002636.mm.2	10.99	8.39	6.03	3e-06	Magi3
TC0200002489.mm.2	7.56	4.97	6.03	3e-06	Hnf4a
TC0900002869.mm.2	8.36	5.77	6.01	2.51e-08	Trpc1
TC1500001712.mm.2	8.61	6.03	5.99	5.12e-08	Arc
TC1200001757.mm.2	11.94	9.35	5.99	8.08e-06	Cfl2
TC1500000826.mm.2	10.15	7.57	5.99	5.24e-06	Gtse1
TC0200000004.mm.2	13.87	11.29	5.98	1.28e-05	Nmt2
TC1100002834.mm.2	8.35	5.77	5.97	0.0026	Fam183b
TC0700001119.mm.2	15.16	12.59	5.96	4.52e-08	Abhd2
TC0800001594.mm.2	10.07	7.49	5.96	0.0004	Nrp1; Mir1903
TC0900001375.mm.2	11.35	8.78	5.95	1.98e-05	Hyal2
TC1300000087.mm.2	10.49	7.92	5.94	4.17e-05	Nid1
TC1900000188.mm.2	9.32	6.75	5.94	1.49e-05	Fads1
TC0100003233.mm.2	8.43	5.86	5.93	0.0114	Pla2g4a
TC0300002450.mm.2	10.55	7.99	5.91	7.21e-05	Tuft1
TC0400003536.mm.2	7.19	4.63	5.9	7.01e-06	Tekt2
TC0700000043.mm.2	9.2	6.64	5.89	7.15e-05	Tmem190
TC0100000774.mm.2	13.28	10.73	5.89	5.79e-06	Itm2c
TC0700000961.mm.2	8.93	6.37	5.88	0.0055	Ndn
TC0100002997.mm.2	7.52	4.97	5.87	2.98e-08	Lypd1
TC1800001700.mm.2	12.2	9.65	5.86	3.45e-05	Tshz1
TC1600001675.mm.2	7.85	5.3	5.85	3.82e-05	Cd96
TC0700000383.mm.2	15.73	13.18	5.85	2.08e-06	Plaur
TC0300003071.mm.2	9.75	7.21	5.84	9.65e-05	Hs2st1
TC0900001049.mm.2	10.59	8.05	5.83	6.57e-05	Gm3776; Gsta1
TC0900001658.mm.2	8.44	5.9	5.83	1.84e-05	Clec3b
TC1700000211.mm.2	7	4.46	5.81	1.71e-07	Spaca6; Mir125a
TC1500000631.mm.2	8.56	6.02	5.8	0.0004	Apol7e
TC0100002285.mm.2	9.04	6.51	5.79	6.05e-06	Slc40a1
TC0300003138.mm.2	7.45	4.92	5.79	0.0004	Gipc2
TC0500002830.mm.2	8.16	5.63	5.77	0.0002	Tmem150c
TC0200005127.mm.2	7.35	4.82	5.77	9.67e-07	Wfdc3
TC1000001044.mm.2	8.05	5.52	5.77	7.47e-08	Timp3
TC1000003153.mm.2	8.66	6.14	5.75	1.92e-06	Erbb3
TC0800002947.mm.2	12.98	10.46	5.73	0.0049	Mlkl
TC0100003422.mm.2	14.27	11.75	5.73	5.37e-06	Atp1b1
TC1800000301.mm.2	15.88	13.37	5.72	4.34e-07	Egr1
TC1300001522.mm.2	7.09	4.57	5.72	3.24e-05	Epdr1
TC1800001054.mm.2	7.44	4.93	5.72	2e-06	Garem
TC0700004630.mm.2	9.83	7.32	5.71	1.58e-05	Hsd3b7
TC1900000018.mm.2	7.61	5.1	5.71	1.78e-05	Chka
TC0700000988.mm.2	8.27	5.76	5.7	2.48e-08	Pcsk6
TC1800000008.mm.2	8.76	6.26	5.68	5.21e-06	Bambi
TC0700002172.mm.2	8.75	6.25	5.68	6.65e-05	Tmem238
TC0200001204.mm.2	10.07	7.56	5.67	0.0085	Fam171b
TC0700000056.mm.2	8.28	5.78	5.67	0.0004	Ccdc106
TC0200002935.mm.2	10.34	7.84	5.66	8.36e-06	Gata3; 9230102O04Rik
TC1500001356.mm.2	13.11	10.61	5.66	4.02e-05	Stk3
TC0X00001413.mm.2	7.82	5.32	5.66	0.001	Pak3
TC0300000853.mm.2	14.88	12.38	5.65	2.28e-07	S100a10
TC1000001962.mm.2	8.02	5.53	5.64	2.56e-06	Rnf217
TC0900000247.mm.2	8.2	5.7	5.64	2.76e-07	Eepd1
TC0200002363.mm.2	10.54	8.05	5.64	7.37e-05	Map1lc3a
TC1100002975.mm.2	8.28	5.78	5.63	3.03e-06	Arhgap44
TC1000003103.mm.2	7.52	5.03	5.63	2.7e-07	Arhgef25
TC1100003299.mm.2	12.48	9.99	5.63	5.13e-07	Tnfaip1
TC1200000263.mm.2	8.59	6.1	5.61	0.0016	Lamb1
TC0900002921.mm.2	6.81	4.32	5.59	9.71e-05	Mras
TC1000003052.mm.2	8.39	5.91	5.59	1.32e-06	Srgap1
TC0700002696.mm.2	11.94	9.46	5.58	0.0005	Zfp36
TC1100003462.mm.2	9.41	6.93	5.58	6.94e-05	Ypel2
TC0300001159.mm.2	8.84	6.36	5.58	1.27e-05	Slc25a24
TC1100000617.mm.2	8.87	6.4	5.57	3.31e-07	P4ha2
TC0700002791.mm.2	10.35	7.87	5.56	1.42e-07	Scn1b
TC1700001209.mm.2	7.55	5.08	5.55	0.0002	Galm
TC0200003085.mm.2	7.47	4.99	5.55	8.24e-05	Enkur
TC1100000789.mm.2	8.37	5.9	5.55	0.0002	Specc1
TC0X00002504.mm.2	12.73	10.26	5.54	1.26e-06	Prkx
TC1000002729.mm.2	13.18	10.71	5.54	1.17e-06	Nudt4
TC1700001693.mm.2	11.82	9.35	5.54	2.86e-05	Fam234a
TC1600000788.mm.2	8	5.53	5.54	1.35e-06	Pros1
TC0600000232.mm.2	8.04	5.57	5.53	6.7e-07	Flnc
TC1700000159.mm.2	9.5	7.03	5.53	5.13e-07	Mllt4
TC0500000073.mm.2	6.87	4.4	5.53	0.0004	Gm8897
TC1500001395.mm.2	8.64	6.17	5.51	3.38e-05	Ncald; Gm15941
TC1800000771.mm.2	13.99	11.53	5.49	2.87e-05	Mex3c
TC0100002461.mm.2	12.15	9.7	5.49	1.13e-05	Klf7
TC0700002663.mm.2	9.55	7.1	5.47	6.09e-07	Ltbp4
TC0500003404.mm.2	12.43	9.98	5.47	8.11e-06	Tmem120a
TC0300001244.mm.2	13.67	11.22	5.45	0.0203	Gclm
TC1800000019.mm.2	13.7	11.25	5.45	6.39e-06	Svil
TC1300002462.mm.2	8.83	6.38	5.44	0.0004	F2r
TC0500000353.mm.2	7.39	4.95	5.44	1.94e-05	Slc5a1
TC1000002380.mm.2	8.39	5.95	5.43	1.12e-05	Susd2
TC0800001324.mm.2	9.78	7.33	5.43	4.55e-07	St3gal2
TC0600003314.mm.2	8.81	6.37	5.43	1.63e-05	Hebp1
TC0300001772.mm.2	9.72	7.28	5.42	3.98e-05	Mecom
TC0X00000685.mm.2	10.49	8.05	5.42	7.91e-05	Bgn
TC0500001297.mm.2	12.26	9.82	5.42	4.25e-07	Wsb2
TC0300001802.mm.2	8.25	5.81	5.42	0.0004	Gnb4
TC0800001253.mm.2	6.72	4.28	5.42	0.0002	Cdh3
TC0100003096.mm.2	8.04	5.61	5.4	3.44e-06	Atp2b4; Mir6903
TC0100003439.mm.2	10.76	8.33	5.39	6.09e-07	Sft2d2
TC0700004522.mm.2	14.05	11.62	5.39	2.58e-06	Rnh1
TC1700001755.mm.2	9.64	7.21	5.38	5.42e-06	Tead3
TC1500002346.mm.2	10.98	8.55	5.38	1.04e-07	Plec
TC0400001921.mm.2	9.17	6.75	5.37	1.3e-08	Nppb
TC0600000127.mm.2	6.77	4.35	5.37	6.86e-05	Cav2
TC0X00003327.mm.2	7.72	5.3	5.36	0.005	Car5b
TC0800000482.mm.2	6.23	3.81	5.36	0.0014	Slc7a2
TC0200003313.mm.2	12.43	10.01	5.34	0.0004	Stxbp1
TC0900001890.mm.2	8.33	5.91	5.34	6.49e-06	Rgl3
TC1000000191.mm.2	6.79	4.38	5.33	4.58e-05	Slc18b1
TC0800000286.mm.2	8.59	6.17	5.33	0.0007	Plat
TC0900001979.mm.2	14.82	12.41	5.32	4.11e-06	Aplp2
TC0300002139.mm.2	8.93	6.52	5.31	0.0018	B3galnt1
TC1700000817.mm.2	7.59	5.18	5.31	0.0129	Rhag
TC1100003664.mm.2	10	7.59	5.3	0.0065	Cacnb1
TC0200001945.mm.2	8	5.6	5.3	3.48e-05	Ttl
TC0400004058.mm.2	9.76	7.35	5.3	2.41e-05	H6pd
TC0700004515.mm.2	15.24	12.84	5.3	0.0005	Ifitm3
TC0400001453.mm.2	10.35	7.94	5.29	0.0067	Stk40
TC0900002480.mm.2	13.32	10.92	5.29	8.57e-06	Smad3
TC0300003252.mm.2	7.74	5.33	5.29	1.67e-06	Clca3a2; Clca2
TC1700001166.mm.2	7.56	5.16	5.28	2.06e-06	Ltbp1
TC0400000496.mm.2	8.11	5.72	5.27	7.21e-06	Stra6l
TC0500001260.mm.2	9.16	6.76	5.26	1.58e-06	Msi1
TC0700003823.mm.2	11.15	8.76	5.25	0.001	Plekhb1
TC1700002179.mm.2	14.3	11.91	5.25	1.13e-05	Srf
TC1300000928.mm.2	8.25	5.86	5.24	0.0233	Mctp1
TC0900003055.mm.2	13.1	10.71	5.24	4.73e-07	Dag1
TC0400002587.mm.2	7.28	4.9	5.24	0.0002	Igfbpl1
TC1800001603.mm.2	8.31	5.92	5.23	1.76e-05	Ctif
TC1300002061.mm.2	10.77	8.39	5.23	1.46e-05	Pdlim7; Mir6945
TC1900000967.mm.2	10.07	7.68	5.22	4.17e-05	Ctsw
TC1700001439.mm.2	7.63	5.24	5.22	4.74e-07	Pacrg
TC0100000302.mm.2	8.09	5.71	5.22	0.0009	Slc9a2
TC0700001644.mm.2	11	8.61	5.21	2.22e-05	Mical2
TC1300000607.mm.2	13.36	10.98	5.21	1.36e-05	Gadd45g
TC0200000897.mm.2	8.29	5.91	5.21	0.0003	Tanc1
TC0X00002320.mm.2	7.27	4.89	5.2	0.0217	Cdr1
TSUnmapped00000005.mm.2	7.88	5.5	5.2	0.0007	Amot
TC0X00000051.mm.2	7.26	4.88	5.19	0.0003	Shroom4
TC0600001051.mm.2	9.78	7.41	5.17	0.0116	Txnrd3
TC1500001729.mm.2	9.79	7.43	5.17	0.0026	Ly6c1
TC0800000196.mm.2	8.5	6.14	5.15	2.14e-06	4930467E23Rik; Gm21119; Gm15319
TC0600001754.mm.2	10.47	8.1	5.14	1.16e-05	Rps4l
TC0900002252.mm.2	8.48	6.12	5.14	1.12e-06	Ttc12
TC1000002498.mm.2	12.04	9.68	5.13	1.66e-05	Mex3d
TC1100001220.mm.2	7.75	5.39	5.13	1.5e-06	Ccl7
TC0100003055.mm.2	9.54	7.18	5.13	9.04e-06	Dyrk3
TC1700002807.mm.2	11.06	8.7	5.13	3.53e-06	Arhgdig
TC0600002954.mm.2	7.1	4.74	5.12	9.83e-08	Mkrn2os
TC0800000742.mm.2	9.63	7.27	5.12	0.0004	Homer3
TC0400001770.mm.2	12.31	9.96	5.1	0.0004	Padi2
TC0200005486.mm.2	11.01	8.67	5.09	1.34e-07	Dbndd2
TC1300001776.mm.2	9.59	7.24	5.08	3.42e-06	Serpinb6c
TC1700001384.mm.2	12	9.65	5.07	0.0001	Tmem181b-ps; Tmem181a
TC1800001429.mm.2	11.5	9.16	5.07	6.09e-05	Grpel2
TC1400001920.mm.2	11.2	8.86	5.07	0.0182	Cnih1
TC1400002786.mm.2	8.54	6.2	5.06	0.0006	Gm10409
TC0300002367.mm.2	7.29	4.95	5.06	0.0002	Creb3l4
TC1700000092.mm.2	8.77	6.43	5.06	0.0002	Pde10a
TC0500002592.mm.2	9.4	7.06	5.05	0.0003	Ociad2
TC1500002059.mm.2	11.9	9.56	5.04	0.0002	Rabl2
TC0600002756.mm.2	8.2	5.86	5.04	2.6e-05	Adamts9
TC0X00001322.mm.2	14.25	11.91	5.03	1.34e-05	Wbp5
TC0700001624.mm.2	13.25	10.92	5.03	8.83e-06	Wee1
TC0400001135.mm.2	8.13	5.81	5.02	0.0004	Lrp8
TC1200000846.mm.2	10.17	7.84	5.02	2.26e-06	Ift43
TC0600002550.mm.2	11.65	9.33	5.01	0.0006	Hk2
TC0300001043.mm.2	7.61	5.29	5.01	0.0007	Ampd1
TC0200001441.mm.2	7.15	4.83	5.01	1.71e-05	Chst1
TC0400001938.mm.2	12.16	9.84	5	3.7e-07	Casz1
TC0400004218.mm.2	9.68	7.36	4.99	0.0023	Ccdc24
TC1300001654.mm.2	12.75	10.43	4.99	4.71e-07	Lrrc16a
TC0300000871.mm.2	8.68	6.36	4.98	8.61e-05	Celf3
TC1100003059.mm.2	7.04	4.73	4.98	5.45e-05	Tnfsfm13; Tnfsf13; Tnfsf12
TC0200005148.mm.2	7.92	5.6	4.98	1.06e-06	Zfp334
TC1700002431.mm.2	6.62	4.31	4.97	3.15e-07	Mtcl1
TC1900001418.mm.2	6.12	3.81	4.97	8.02e-05	Ch25h
TC0200001002.mm.2	8.66	6.35	4.96	3.71e-05	Nostrin
TC0500001264.mm.2	10.68	8.37	4.96	2.06e-06	Pxn
TC1000001809.mm.2	7.63	5.32	4.96	4.25e-06	Arfgef3
TC0100002606.mm.2	10.45	8.14	4.96	0.0002	Ptprn
TC0700003652.mm.2	8.9	6.59	4.95	7.01e-07	Arnt2
TC1200001658.mm.2	12.61	10.3	4.95	2.38e-05	Arl4a
TC1600001019.mm.2	10.83	8.53	4.95	1.68e-05	Slc5a3; Mrps6
TC1400002785.mm.2	8.75	6.45	4.95	5.46e-05	Gm3005; Gm2897
TC0300001046.mm.2	6.84	4.54	4.94	4.07e-05	Dennd2c
TC0600003305.mm.2	7.99	5.69	4.93	1.86e-07	Mansc1
TC0900000124.mm.2	10.34	8.04	4.93	3.19e-05	Smco4
TC0200005281.mm.2	6.07	3.77	4.93	4.69e-06	Bmp7
TC1100003055.mm.2	11.86	9.56	4.91	5.21e-05	Cd68
TC0200003304.mm.2	9.03	6.74	4.91	5.67e-06	Slc25a25
TC0300003222.mm.2	9.62	7.33	4.9	0.0007	Ovgp1
TC1200001485.mm.2	8.08	5.79	4.9	0.0017	Zfp125
TC0800001891.mm.2	8.38	6.09	4.9	0.0001	1810011O10Rik
TC0X00001663.mm.2	8.82	6.53	4.89	0.0078	Ace2
TC0500000344.mm.2	10.5	8.21	4.88	6.54e-05	Yes1
TC1200002438.mm.2	6.41	4.13	4.87	6.07e-07	Ahnak2
TC0900001018.mm.2	8.44	6.16	4.86	2.04e-05	Lysmd2
TC1900000714.mm.2	6.56	4.28	4.85	0.0027	Ina
TC0300001719.mm.2	7.1	4.83	4.85	1.98e-05	Naaladl2
TC0400000084.mm.2	11.33	9.06	4.84	0.0023	Trp53inp1
TC0500001680.mm.2	12.66	10.39	4.84	6.17e-06	Mafk
TC0800000564.mm.2	13	10.73	4.83	0.0004	Dctd
TC1500001973.mm.2	13.91	11.64	4.83	1.67e-06	Pacsin2
TC1700002324.mm.2	13.53	11.26	4.82	0.0002	Ptprs
TC1400000895.mm.2	15.13	12.86	4.82	2.49e-05	Ctsb
TC0500000337.mm.2	7.06	4.79	4.82	3.05e-07	Plb1
TC0400004191.mm.2	11.77	9.5	4.81	4.77e-05	Slc6a9
TC0300002071.mm.2	7.66	5.39	4.81	4.5e-05	Plch1
TSUnmapped00000060.mm.2	7.88	5.62	4.8	0.0014	Klra16
TC0900001408.mm.2	7.82	5.55	4.8	3.13e-07	Lamb2
TC0700002723.mm.2	12.4	10.14	4.8	2.42e-06	Sipa1l3
TC1900000991.mm.2	9.23	6.98	4.78	1.44e-05	Cdc42ep2
TC0800002422.mm.2	8.49	6.23	4.78	0.0309	Nr2f6
TC1400002788.mm.2	9.42	7.16	4.78	1.16e-06	Gm5796
TC1300002304.mm.2	7.71	5.45	4.78	5.75e-07	Nkd2
TC0900002123.mm.2	9.71	7.46	4.77	0.0002	Arhgef12
TC0400002708.mm.2	9.61	7.36	4.77	0.0018	Ctnnal1
TC1400002847.mm.2	8.05	5.8	4.76	3.64e-07	Gm3667
TC0700001151.mm.2	9.81	7.56	4.76	0.0282	Prc1
TC0100000657.mm.2	6.13	3.88	4.75	3.01e-05	Des
TC0700002134.mm.2	10.04	7.79	4.75	0.0003	Leng1; Tmc4
TC1100002938.mm.2	10.28	8.03	4.74	1.89e-06	Cenpv
TC0900001579.mm.2	6.18	3.94	4.74	5.05e-08	Acvr2b
TC0400000168.mm.2	7.84	5.59	4.73	8.52e-06	Ttpa
TC1600001071.mm.2	13.04	10.8	4.73	0.0001	Ets2
TC0200003834.mm.2	7.5	5.26	4.73	0.0003	Frzb
TC1900001415.mm.2	8.32	6.08	4.73	0.0001	Acta2
TC1700002287.mm.2	7.5	5.26	4.72	0.0014	Sult1c2
TC1600001177.mm.2	15.12	12.88	4.72	5.79e-06	Carhsp1
TC0600001839.mm.2	13.67	11.44	4.7	0.0325	Asns
TC0700000384.mm.2	8.51	6.28	4.69	3.93e-05	Cadm4
TC1900000025.mm.2	8.69	6.46	4.69	0.013	Cabp2
TC0500001914.mm.2	7.9	5.67	4.68	3.54e-05	Steap1
TC0100000300.mm.2	8.64	6.41	4.68	1.84e-05	Il18rap
TC0900002292.mm.2	11.83	9.61	4.68	2.97e-05	Fdx1
TC0X00000078.mm.2	7.91	5.68	4.67	0.0003	Pcsk1n
TC0300002245.mm.2	8.1	5.87	4.67	0.0011	Fhdc1
TC1200002434.mm.2	10.81	8.59	4.66	0.0189	Akt1
TC0100002947.mm.2	11.24	9.02	4.66	5.42e-06	Ralb
TC1800000599.mm.2	7.52	5.3	4.66	2.53e-05	Chsy3
TC0700001913.mm.2	6.56	4.35	4.65	1.73e-05	Htra1
TC0100003533.mm.2	8	5.79	4.65	0.0003	Fcer1g
TC0700002430.mm.2	12.66	10.45	4.65	4.95e-07	Arhgap35
TC0100002776.mm.2	6.68	4.47	4.64	1e-05	Arl4c
TC1700002187.mm.2	8.79	6.58	4.64	0.0006	Gnmt
TC0X00000218.mm.2	6.25	4.04	4.63	7.52e-05	Timp1
TC1200001972.mm.2	9.93	7.72	4.63	3.57e-07	Plek2
TC0900001373.mm.2	13.17	10.96	4.62	1.65e-06	Rassf1
TC0400001405.mm.2	7.85	5.65	4.61	1.95e-06	Rhbdl2
TC0400000234.mm.2	9.41	7.21	4.6	1.09e-05	Epha7
TC1400001671.mm.2	9.14	6.94	4.6	2.82e-05	Stab1
TC1500001606.mm.2	10.45	8.25	4.59	2.58e-07	Fam84b
TC0300002802.mm.2	7.33	5.13	4.59	5.39e-07	Vcam1
TC1900000604.mm.2	11.98	9.79	4.58	1.67e-06	Ubtd1
TC1000000852.mm.2	8.25	6.05	4.58	0.0008	Reep6
TC0700003793.mm.2	8.25	6.06	4.58	0.0004	Dgat2
TC1400000524.mm.2	6.39	4.2	4.57	7.03e-06	Peli2
TC0X00003133.mm.2	8.65	6.46	4.56	0.0004	Amot
TC0400004192.mm.2	7.64	5.45	4.55	0.0075	Slc6a9
TC1700000836.mm.2	10.96	8.77	4.55	0.0004	Cyp39a1
TC1600000305.mm.2	6.79	4.61	4.55	1.68e-05	Map3k13
TC0600002610.mm.2	10.04	7.85	4.55	1.68e-07	Rab11fip5; Mir705
TC0800000854.mm.2	7.72	5.53	4.54	0.0004	Nr3c2
TC0800000353.mm.2	12.73	10.54	4.54	0.0023	Eif4ebp1
TC1600001722.mm.2	15.73	13.55	4.54	0.0136	Alcam
TC1100002979.mm.2	6.24	4.06	4.53	1.25e-06	1700086D15Rik
TC1700001954.mm.2	10.14	7.96	4.53	0.001	Tnf
TC1100003538.mm.2	9.08	6.9	4.53	0.0002	Tom1l1
TC0100001617.mm.2	14.34	12.17	4.52	1.84e-06	Tagln2
TC0100000297.mm.2	7.69	5.51	4.52	1.06e-06	Il1rl2
TC0600000124.mm.2	12.85	10.68	4.52	2.43e-06	Tes
TC0900000365.mm.2	8.07	5.89	4.51	0.0063	Robo4
TC1600001304.mm.2	10.04	7.87	4.5	1.53e-06	Prodh
TC1300001033.mm.2	13.02	10.85	4.5	0.0002	Dhfr
TC0300000419.mm.2	7.57	5.4	4.5	3.97e-05	Dclk1
TC1000001949.mm.2	7.01	4.84	4.49	2.86e-07	Hey2
TC0700000284.mm.2	10.77	8.6	4.49	0.0003	Dmwd
TC0100000282.mm.2	7.67	5.5	4.49	8.5e-05	Npas2
TC0600002250.mm.2	10.9	8.74	4.48	8.5e-06	Osbpl3
TC0100002488.mm.2	10.48	8.32	4.48	8.35e-06	Kansl1l
TC0500002420.mm.2	7.68	5.52	4.48	2.87e-06	Sel1l3
TC0900001868.mm.2	9.07	6.91	4.46	8.96e-06	Ap1m2
TC0100000471.mm.2	9.85	7.7	4.46	9.34e-06	Abi2
TC0200004264.mm.2	10.53	8.37	4.46	3.01e-05	Rcn1
TC1000000877.mm.2	16.04	13.89	4.45	3.04e-05	Gadd45b
TC1300002463.mm.2	8.59	6.44	4.45	0.0003	Iqgap2
TC0400003079.mm.2	14.8	12.65	4.44	0.0045	Jun
TC0100001570.mm.2	7.09	4.95	4.44	0.0156	Olfml2b
TC1100001908.mm.2	12.02	9.88	4.42	1.68e-05	Llgl2
TC1600000564.mm.2	8.39	6.24	4.42	8.04e-06	Igsf11
TC1700001386.mm.2	9.43	7.29	4.42	0.0003	Tmem181c-ps
TC0700003797.mm.2	6.57	4.43	4.41	7.28e-07	Serpinh1
TC1000003220.mm.2	13.29	11.15	4.41	1.45e-06	Nt5dc3
TC0600000374.mm.2	7.53	5.39	4.4	0.0027	Ttc26
TC0100002470.mm.2	9.59	7.45	4.4	0.0019	Fzd5
TC0700000484.mm.2	10.1	7.96	4.4	5.74e-06	Fcgbp
TC0200000261.mm.2	12.71	10.58	4.39	9.46e-07	Arl5b
TC1300000258.mm.2	14.31	12.18	4.39	0.0007	Hist1h1c
TC0200003134.mm.2	7	4.87	4.38	1.24e-06	4933433C11Rik
TC0500001995.mm.2	9.23	7.1	4.38	2.03e-05	Gnai1
TC1300001265.mm.2	15.07	12.94	4.38	3.68e-05	Il6st
TC0600000135.mm.2	10.28	8.15	4.37	9.42e-05	St7
TC1100003090.mm.2	8.3	6.17	4.37	4.46e-06	Alox12
TC0200004250.mm.2	11.95	9.83	4.37	3.44e-06	Qser1
TC1300000353.mm.2	6.19	4.07	4.37	0.0001	Foxc1
TC1200001299.mm.2	8.06	5.94	4.35	0.0036	Vipr2
TC0900001070.mm.2	7.9	5.78	4.35	0.0003	Myo6
TC0200000702.mm.2	9.41	7.29	4.34	0.0032	Nek6
TC0100003402.mm.2	12.39	10.28	4.33	3.07e-05	Fmo2
TC1500001578.mm.2	11.27	9.15	4.33	0.0002	Tmem65
TC1200001899.mm.2	7.91	5.79	4.33	7.13e-06	L3hypdh
TC0X00001772.mm.2	7.98	5.86	4.33	0.0004	Usp27x
TC1600001439.mm.2	8.43	6.31	4.33	3.54e-05	Mb21d2
TC1100003817.mm.2	11.77	9.65	4.33	2.01e-06	Dusp3
TC1100003265.mm.2	12.2	10.09	4.32	6.13e-08	Ankrd13b
TC0900001724.mm.2	6	3.89	4.32	3.21e-07	Yap1
TC1900000112.mm.2	6.89	4.78	4.32	0.007	Cdc42bpg
TC1400001725.mm.2	8.61	6.5	4.31	5.91e-05	Sncg
TC0X00000323.mm.2	12.91	10.8	4.31	3.12e-07	Pgrmc1
TC1500000704.mm.2	7.17	5.06	4.31	0.0003	Fam83f
TC0700000032.mm.2	7.33	5.22	4.31	0.0094	Ncr1
TC1100002871.mm.2	9.52	7.42	4.29	0.0006	Tom1l2
TC0900000529.mm.2	8.32	6.22	4.28	0.002	Cd3d
TC1500000854.mm.2	11.5	9.4	4.27	1.66e-05	Pim3
TC0100001257.mm.2	8.21	6.11	4.27	2.19e-07	Tnnt2
TC0800002597.mm.2	15.38	13.29	4.27	2.82e-05	Junb
TC0800001414.mm.2	7.25	5.15	4.27	8.11e-05	Cdh13
TC1300001374.mm.2	12.55	10.45	4.27	0.0008	Net1
TC0900002608.mm.2	8.71	6.62	4.26	0.0002	Cgnl1
TC0800001822.mm.2	8.67	6.58	4.25	4.18e-06	Gm15319
TC1600001045.mm.2	6.61	4.53	4.24	2.04e-05	Cbr3
TC1300001056.mm.2	8.37	6.29	4.24	0.0019	Lhfpl2
TC1700000662.mm.2	16.07	13.99	4.24	7.16e-06	Clic1
TC1600001548.mm.2	7.37	5.29	4.23	0.0002	Pdia5
TC0800002060.mm.2	8.75	6.67	4.22	3.93e-05	Lonrf1
TC1000002172.mm.2	7.21	5.13	4.22	1.08e-05	Fam184a
TC1500001370.mm.2	13.37	11.29	4.22	8.66e-05	Rnf19a; Mir8097
TC1600001825.mm.2	10.69	8.61	4.21	0.0007	Arl13b
TC1300001100.mm.2	9.79	7.72	4.21	1.29e-05	Enc1
TC0200003231.mm.2	7.71	5.64	4.21	0.0003	1700007K13Rik
TC0400004177.mm.2	10.58	8.51	4.2	0.0003	Akap2
TC1600001319.mm.2	7.85	5.78	4.2	0.0002	Gp1bb; Sept5
TC1600001639.mm.2	7.33	5.26	4.19	2.73e-05	Gramd1c
TC0900000008.mm.2	9.06	7	4.17	0.0087	Gm10715
TC1600001939.mm.2	12.29	10.23	4.17	2.88e-07	Btg3; Gm7334
TC0600003185.mm.2	9.16	7.1	4.16	0.0003	Tspan9
TC1800000852.mm.2	10.94	8.89	4.16	0.0029	Pqlc1
TC0200005225.mm.2	12.85	10.79	4.16	9.64e-07	Zfp64
TC0300001616.mm.2	9.25	7.19	4.16	0.0004	Hey1
TC0900000692.mm.2	10.16	8.11	4.16	8.78e-05	Ptpn9
TC0300001014.mm.2	8.64	6.59	4.14	2.86e-06	Igsf3
TC0200002532.mm.2	7.97	5.92	4.14	0.041	Ube2c
TC0200005052.mm.2	6.74	4.69	4.13	2.49e-07	Mafb
TC0700001401.mm.2	6.56	4.51	4.13	0.007	Kcne3
TC1700000315.mm.2	9.32	7.28	4.13	3.07e-05	Hcfc1r1
TC0800000947.mm.2	6.86	4.82	4.11	0.0005	Podnl1
TC0100000343.mm.2	7	4.96	4.11	0.0002	Col3a1
TC0400002918.mm.2	6.97	4.93	4.11	0.0021	Mpdz
TC0900003233.mm.2	7.05	5.01	4.11	4.35e-05	Plcd1
TC0200000478.mm.2	5.98	3.95	4.1	7.41e-05	Col5a1
TC0100003401.mm.2	9.42	7.38	4.1	0.0002	Fmo1
TC1100002664.mm.2	16.5	14.47	4.09	0.0001	Sqstm1
TC0100003871.mm.2	12.45	10.42	4.09	4.76e-05	Tstd1
TC1100003066.mm.2	8.64	6.61	4.09	1.46e-05	Tmem102
TC1200000622.mm.2	6.79	4.76	4.09	0.0011	Lrrc9
TC1700002361.mm.2	6.7	4.67	4.08	8.22e-06	Nudt12
TC0300000852.mm.2	14.72	12.69	4.08	1.62e-05	S100a11
TSUnmapped00000031.mm.2	10.7	8.67	4.07	0.0033	Cd99
TC0600000418.mm.2	7.24	5.21	4.07	0.0042	1810009J06Rik
TC1000000450.mm.2	8.08	6.06	4.07	1.71e-06	Sim1
TC1900000208.mm.2	11.41	9.39	4.06	1.12e-05	Vps37c
TC1100003928.mm.2	9.28	7.26	4.06	0.0003	Tex2
TC1000001590.mm.2	8.67	6.65	4.06	0.0007	Gls2
TC1600001011.mm.2	11.54	9.53	4.05	0.0282	Itsn1
TC1100001430.mm.2	8.01	5.99	4.05	5.58e-06	Tob1
TC0800002577.mm.2	14.26	12.24	4.05	0.0004	Zswim4
TC1200001768.mm.2	15.44	13.42	4.05	2.24e-06	Nfkbia
TC0600003005.mm.2	9.65	7.64	4.04	5.59e-06	Cacna1c
TC1100002314.mm.2	8.14	6.12	4.04	4.18e-06	Lgalsl
TC0800002146.mm.2	12.17	10.16	4.03	1.89e-05	Tlr3
TC0400003742.mm.2	7.66	5.65	4.03	0.0006	Man1c1
TC0600003108.mm.2	8.45	6.44	4.02	4.3e-07	C1s1
TC1500000199.mm.2	11.02	9.01	4.02	3.32e-05	Dap
TC1000001701.mm.2	14.3	12.3	4.02	5.47e-05	Ginm1
TC0200005011.mm.2	7.62	5.61	4.02	2.13e-05	Soga1
TC1100001694.mm.2	6.45	4.45	4.02	9.2e-05	Fzd2
TC0500000589.mm.2	11.56	9.55	4.02	3.48e-05	Pgm1
TC0900000184.mm.2	14.45	12.45	4.01	8.42e-06	Icam1
TC1700000070.mm.2	9.48	7.47	4.01	0.0059	Rps6ka2
TC0300000054.mm.2	12.61	10.61	4.01	1.15e-05	Zbtb10
TC0200004899.mm.2	6.02	4.02	4	6.83e-06	Zcchc3
TC0600001252.mm.2	9.79	7.79	4	2.38e-05	Il17rc
TC0900000769.mm.2	8.24	6.25	3.98	0.0021	Uaca
TC1200001704.mm.2	8.59	6.6	3.98	0.0005	Prkd1
TC0400001970.mm.2	6.32	4.33	3.98	9.71e-05	Slc2a5
TC0800002375.mm.2	7.89	5.9	3.98	0.0001	Ndufa13; Yjefn3
TC0300000866.mm.2	7.08	5.09	3.98	0.0004	Tdrkh
TC0700004558.mm.2	9.06	7.07	3.97	5.84e-06	Gm10153
TC1000000240.mm.2	8.1	6.11	3.97	1.76e-05	Arhgap18
TC1100001702.mm.2	6.17	4.19	3.96	0.0007	Fam187a; Ccdc103
TC0700003657.mm.2	9.99	8	3.96	2.72e-05	Fah
TC1600001477.mm.2	13.44	11.46	3.96	1.29e-06	Ppp1r2
TC0700002855.mm.2	5.77	3.78	3.96	1.32e-05	Rgs9bp
TC0200004109.mm.2	7.65	5.66	3.96	8.52e-05	Nr1h3
TC0600001129.mm.2	14.21	12.23	3.95	1.43e-06	Arl6ip5
TC0X00003168.mm.2	8.86	6.88	3.94	4.94e-06	Maged2
TC1700002796.mm.2	9.64	7.66	3.94	0.0188	Gm3448; Tcte3; Gm3417
TC0400000169.mm.2	11.96	9.99	3.94	5.09e-05	Ggh
TC0100003058.mm.2	12.22	10.25	3.93	1.41e-05	Srgap2
TC1100001439.mm.2	8.74	6.77	3.93	0.0205	Chad
TC1100001956.mm.2	13	11.03	3.92	4.71e-05	2009-09-01
TC1400000793.mm.2	6.63	4.65	3.92	7.81e-05	Ltb4r1
TC1500000663.mm.2	9.02	7.05	3.92	1.06e-05	Gcat; Galr3
TC0500002933.mm.2	10.98	9.01	3.92	0.008	Evi5
TC0900000412.mm.2	7.95	5.98	3.92	0.0002	Vwa5a
TC1000001768.mm.2	7.29	5.32	3.91	0.0011	Phactr2
TC0100003382.mm.2	7.63	5.66	3.91	0.0108	Dnm3
TC1900000309.mm.2	8.45	6.48	3.91	0.0002	Gna14
TC1300002689.mm.2	9.03	7.06	3.91	3.8e-05	Gpx8
TC1500000002.mm.2	14.98	13.01	3.9	0.0002	Sepp1
TC0900002347.mm.2	12.7	10.74	3.9	1.26e-05	Peak1
TC1000002586.mm.2	11.2	9.24	3.89	0.0317	Appl2
TC1900000071.mm.2	9.69	7.73	3.89	0.0002	Efemp2
TC1900000055.mm.2	9.1	7.14	3.89	6.18e-05	Cd248
TC1500001690.mm.2	10.27	8.31	3.89	0.0007	Ptk2
TC1100003908.mm.2	8.51	6.56	3.89	0.0001	Cyb561
TC0400003707.mm.2	10.76	8.8	3.89	9.47e-05	Sfn
TC1300002538.mm.2	11.74	9.78	3.89	1.81e-05	Marveld2
TC1300000105.mm.2	6.77	4.81	3.89	0.0002	Gli3
TC0600002494.mm.2	11.88	9.92	3.88	0.0007	Elmod3
TC0X00000060.mm.2	7.47	5.51	3.88	0.0022	Syp
TC0X00000131.mm.2	9.37	7.41	3.88	0.0003	Mid1ip1
TC1900000973.mm.2	6.54	4.58	3.88	1.98e-05	Ovol1
TC0100000524.mm.2	6.63	4.68	3.88	0.0223	Adam23
TC1100003925.mm.2	11.79	9.84	3.88	1.22e-05	Ern1
TC0100002395.mm.2	9.26	7.31	3.87	4.23e-06	Tmem237
TC1100003068.mm.2	6.14	4.19	3.87	0.0081	Spem1
TC0600001527.mm.2	7.22	5.27	3.86	0.0034	Klrb1f
TC1900000921.mm.2	7.63	5.68	3.86	0.0001	Rhod
TC1000000753.mm.2	11.93	9.98	3.86	3.92e-05	Pofut2
TC1900001547.mm.2	10.36	8.41	3.86	0.0004	Dnmbp
TC0600002381.mm.2	6.79	4.85	3.84	0.0162	Fam13a
TC0100001837.mm.2	7.25	5.31	3.84	1.04e-05	Batf3
TC0800002844.mm.2	11.22	9.28	3.84	0.0248	Slc12a4
TC1400002841.mm.2	8.42	6.48	3.83	2.73e-05	Gm3468
TC1500002071.mm.2	6.13	4.19	3.83	0.0008	Kif21a
TC1300000054.mm.2	7.93	5.99	3.83	7.06e-05	Dip2c
TC1100000592.mm.2	10.34	8.4	3.83	0.0094	Vdac1
TC0X00001598.mm.2	11.98	10.04	3.81	1.24e-05	Gm6568
TC0500000791.mm.2	7.11	5.18	3.81	0.0024	Ugt2b35
TC0700003581.mm.2	13.02	11.09	3.81	4.53e-05	Idh2
TC0800002959.mm.2	8.91	6.98	3.81	0.0016	Tmem231
TC0200002067.mm.2	7.74	5.81	3.81	0.0017	Plcb4
TC1700000314.mm.2	9.75	7.82	3.81	1.95e-06	Ccdc64b
TC1400002102.mm.2	6.58	4.65	3.8	0.0002	Adcy4
TC1800001043.mm.2	6.47	4.54	3.8	0.0033	Dsc2
TC1000002420.mm.2	9.94	8.01	3.8	0.0041	Adarb1
TC1300000147.mm.2	6.48	4.56	3.79	0.0031	Sfrp4
TC0200005466.mm.2	14.4	12.48	3.79	7.47e-07	Lrrc8a
TC1700000055.mm.2	10.45	8.53	3.79	0.0001	Tmem181a
TC1400000574.mm.2	14.54	12.62	3.79	2e-05	Pnp
TC0600000841.mm.2	8.03	6.11	3.78	4.72e-05	St3gal5
TC1400002336.mm.2	12.03	10.11	3.78	5.97e-05	Slc39a14
TC1500001828.mm.2	11.37	9.45	3.77	4.88e-06	Csf2rb2; Mir7676-1; Mir7676-2
TC1900001549.mm.2	7.46	5.54	3.77	0.0024	Cpn1
TC0300001083.mm.2	9.59	7.68	3.77	0.0001	St7l
TC0X00003038.mm.2	13.07	11.16	3.77	3.57e-06	Morf4l2
TC1900001519.mm.2	6.44	4.52	3.77	0.0005	Morn4
TC0500000542.mm.2	12.12	10.2	3.76	5.82e-05	Tbc1d19
TSUnmapped00000001.mm.2	7.71	5.8	3.76	0.0062	Plppr2
TC0X00001766.mm.2	9.23	7.32	3.76	0.0178	Clcn5
TC1100000662.mm.2	13.39	11.48	3.76	8.59e-05	Galnt10
TC0800000206.mm.2	8.32	6.41	3.76	3e-05	Gm21119
TC1000002398.mm.2	10.91	9.01	3.75	0.0018	Prmt2; Mir678
TC0200003171.mm.2	10.23	8.32	3.75	0.0001	Camsap1
TC1700002795.mm.2	9.86	7.96	3.75	0.0216	Gm3448
TC0100003483.mm.2	9.76	7.85	3.74	7.06e-05	Mgst3
TC0400000127.mm.2	10.17	8.26	3.74	5.06e-05	Tmem55a
TC0700003030.mm.2	6.66	4.76	3.73	0.0003	Kcnj11
TC1000001207.mm.2	14.47	12.57	3.73	8.98e-06	Dusp6
TC0800000691.mm.2	10.47	8.57	3.73	0.0182	Naf1
TC1000001813.mm.2	14.37	12.47	3.73	0.0006	Tnfaip3
TC1000000366.mm.2	6.68	4.79	3.72	3.88e-06	Ppil6
TC0800001085.mm.2	10.01	8.12	3.72	0.0299	Gnao1
TC1500000939.mm.2	13.97	12.07	3.72	4.53e-06	Ano6
TC1100000984.mm.2	13.05	11.16	3.72	1.92e-05	Txndc17
TC0X00002803.mm.2	6.83	4.94	3.71	0.0078	Zdhhc15
TC1100002493.mm.2	6.67	4.78	3.71	0.0153	Kcnip1
TC1000001755.mm.2	12.47	10.57	3.71	2.05e-05	Utrn
TC0100001170.mm.2	9.09	7.19	3.71	0.005	Fam72a
TC1600000415.mm.2	8.69	6.8	3.71	5.79e-05	Dlg1
TC1500000389.mm.2	6.91	5.02	3.71	0.0002	Nov
TC1200001685.mm.2	15.94	14.04	3.71	1.26e-05	Dnajb9
TC1600000353.mm.2	12.78	10.89	3.7	0.0004	Lpp
TC1800001222.mm.2	6.75	4.86	3.7	0.0003	Arap3; Mir6981
TC0700002043.mm.2	10.91	9.02	3.7	2.81e-05	Rassf7
TC1100003345.mm.2	12.96	11.07	3.7	6.22e-05	Myo1d
TC0200002018.mm.2	12.1	10.21	3.7	3.23e-06	Smox
TC0400003761.mm.2	8.46	6.57	3.7	2.82e-05	Ncmap
TC1400002067.mm.2	7.82	5.93	3.7	0.0013	Slc7a8
TC0600001944.mm.2	15.2	13.31	3.7	1.09e-06	Wasl
TC1200000348.mm.2	7.79	5.91	3.69	0.0002	Etv1
TC1700002816.mm.2	8.44	6.56	3.69	0.0012	Cfb
TC0600000711.mm.2	7.86	5.98	3.69	0.0206	Abcg2
TC1000000193.mm.2	6.22	4.34	3.69	6.82e-05	Vnn1
TC0100003129.mm.2	7.62	5.74	3.69	6.23e-05	Nav1
TC0600003020.mm.2	11.27	9.39	3.69	7.51e-06	Erc1
TC0X00003018.mm.2	8.68	6.8	3.68	0.0002	Bex2
TC1700000846.mm.2	7.62	5.74	3.68	0.0021	Clic5
TC0700002057.mm.2	10.16	8.28	3.68	0.0003	Ap2a2
TC1000001138.mm.2	7.42	5.54	3.67	1.15e-06	Ntn4
TC1300000347.mm.2	6.58	4.71	3.67	0.0004	Foxq1
TC0900002676.mm.2	13	11.12	3.67	3.34e-05	Mapk6
TC1800000789.mm.2	8.2	6.32	3.66	0.0159	Cfap53
TC0900003016.mm.2	12.73	10.86	3.66	1.85e-05	Tex264
TC0600003126.mm.2	12.77	10.9	3.66	1.1e-05	Ptms
TC0900003042.mm.2	8.93	7.06	3.65	0.0002	Sema3f
TC0100001999.mm.2	13.65	11.78	3.65	4.19e-06	Stau2
TC0900000369.mm.2	7.84	5.98	3.65	0.002	Vsig2
TC1700000389.mm.2	6.44	4.58	3.65	0.006	Fbxl16
TC0200003195.mm.2	12.6	10.73	3.64	0.0001	Agpat2
TC0100003127.mm.2	7.99	6.13	3.64	2.6e-05	Shisa4
TC0100003300.mm.2	12.06	10.2	3.63	0.0038	Ier5
TC0500003637.mm.2	13.27	11.41	3.63	0.0002	Slc7a1
TC0100000678.mm.2	8.99	7.13	3.63	0.0007	Sgpp2
TC1100001756.mm.2	9.64	7.78	3.63	0.0012	Tanc2
TC0800000592.mm.2	8.94	7.08	3.62	0.0002	Gpm6a
TC0700004642.mm.2	10.6	8.75	3.62	0.0014	Samd4b
TC0600002917.mm.2	13.84	11.99	3.62	1.13e-05	Camk1
TC0400003581.mm.2	7.12	5.26	3.62	0.0034	Azin2
TC0800002735.mm.2	9.76	7.9	3.62	0.0097	Dok4
TC0600003247.mm.2	7.01	5.15	3.61	3.73e-05	Klri2
TC0100001949.mm.2	6.72	4.86	3.61	1.15e-07	Tcf24
TC1200001205.mm.2	6.73	4.87	3.61	2.53e-06	Dio3
TC1700001835.mm.2	8.27	6.42	3.61	6.08e-05	Ephx3
TC0100001024.mm.2	6.89	5.04	3.61	0.0004	Serpinb5
TC1100001651.mm.2	6.63	4.78	3.61	0.0013	Aoc3
TC1100000965.mm.2	10.17	8.32	3.61	0.0037	Kif1c; Mir6925
TC1600000560.mm.2	6.32	4.47	3.6	1.17e-05	B4galt4
TC0200004651.mm.2	9.4	7.55	3.6	0.0003	Rnf24
TC0400003101.mm.2	6.31	4.46	3.59	0.0037	Cyp2j5
TC0300001198.mm.2	8.26	6.42	3.59	1.19e-06	Frrs1
TC0600000044.mm.2	7.48	5.63	3.59	0.0008	Tac1
TC0500000068.mm.2	8.3	6.46	3.59	9.57e-05	Gm8871; Gm8857
TC0200000245.mm.2	8.08	6.23	3.58	0.009	Mrc1
TC0100003507.mm.2	9.55	7.71	3.58	0.0015	Uap1
TC1400002790.mm.2	8.05	6.21	3.58	0.0003	2610042L04Rik
TC0700004153.mm.2	7.48	5.64	3.58	0.0004	Plekha7
TC0600002315.mm.2	6.67	4.83	3.58	0.0248	Fkbp14
TC1100004272.mm.2	6.86	5.02	3.58	0.0001	2004-09-01
TC1700001935.mm.2	9.61	7.77	3.57	0.0003	Hspa1b; Hspa1a
TC0100003487.mm.2	10.06	8.23	3.57	0.0002	Pbx1
TC0400000580.mm.2	9.98	8.14	3.57	0.0001	Slc44a1
TC0800000277.mm.2	10.88	9.04	3.57	0.0009	Slc20a2
TC0400001510.mm.2	13.66	11.83	3.56	0.0001	Rnf19b
TC1700002418.mm.2	12.68	10.84	3.56	0.0002	Twsg1
TC0100001431.mm.2	11.66	9.83	3.55	0.0004	2810025M15Rik
TC0100003805.mm.2	9.88	8.05	3.55	3.04e-06	Nenf
TC0800002690.mm.2	8.04	6.21	3.55	0.0004	Irx3
TC1300000566.mm.2	7.52	5.69	3.55	0.0007	Aspn
TC0800000030.mm.2	5.71	3.88	3.55	7.43e-07	Lrrc8e
TC1400001200.mm.2	12.48	10.66	3.54	6.86e-05	Ndfip2
TC0500000289.mm.2	11.93	10.11	3.54	0.0002	Ept1
TC0600001664.mm.2	8.58	6.76	3.53	0.0042	Pde3a
TC1000002320.mm.2	15.7	13.88	3.53	3.67e-06	Arid5b
TC0400001325.mm.2	15.84	14.02	3.53	0.0001	Slc2a1
TC0400002962.mm.2	6.78	4.96	3.53	4.38e-05	Bnc2
TC0100000942.mm.2	7.86	6.05	3.52	4.09e-05	Bok
TC0300002463.mm.2	12.44	10.62	3.52	9.47e-05	Pip5k1a
TC1100001564.mm.2	7.9	6.09	3.52	4.97e-05	Ppp1r1b
TC0300000180.mm.2	8.12	6.31	3.52	0.0002	Slc2a2
TC1400001499.mm.2	12.92	11.1	3.52	0.0001	Nr1d2
TC0200005091.mm.2	10.76	8.95	3.52	2.03e-05	Fitm2
TC0700004179.mm.2	7.86	6.05	3.52	3.78e-06	Gprc5b
TC0200004973.mm.2	16.02	14.2	3.52	3.74e-05	Eif6
TC1100004023.mm.2	7.69	5.88	3.51	0.0126	BC006965
TC1100002046.mm.2	16.1	14.29	3.51	0.0001	Hmga1-rs1
TC0900000204.mm.2	13.42	11.61	3.51	0.0006	Ldlr
TC0100002121.mm.2	16.56	14.75	3.51	0.0029	Ptp4a1; Gm13363
TC1400001544.mm.2	8.81	6.99	3.51	0.0053	Usp54
TC0500001399.mm.2	6.83	5.02	3.51	3.87e-06	P2rx7
TC0400003437.mm.2	12.54	10.73	3.51	0.0014	Ctps
TC1100000032.mm.2	6.18	4.37	3.5	4.2e-07	Sec14l4
TC0800002823.mm.2	9.52	7.71	3.5	0.0004	Zdhhc1
TC0800001125.mm.2	7.71	5.9	3.5	0.0081	Adgrg5
TC1400001741.mm.2	12.57	10.76	3.49	0.0002	Ccser2
TC0200001770.mm.2	8.89	7.09	3.48	0.0403	Chac1
TC1500002238.mm.2	9.82	8.02	3.48	1.07e-05	Slc11a2
TC0100001699.mm.2	11.23	9.43	3.48	0.0012	Sccpdh
TC1500000331.mm.2	10.53	8.73	3.48	0.0002	Oxr1
TC0200000781.mm.2	10.82	9.02	3.48	7.53e-06	Acvr2a
TC1100003937.mm.2	13.59	11.79	3.47	9.37e-06	Smurf2
TC1400001567.mm.2	7.97	6.17	3.47	6.94e-05	Kcnma1
TC0900002128.mm.2	6.81	5.02	3.47	2.24e-05	Oaf
TC1300000364.mm.2	8.09	6.3	3.46	1.69e-05	Serpinb9
TC0400001992.mm.2	9.29	7.49	3.46	3.77e-05	Tnfrsf9
TC1700000124.mm.2	6.07	4.28	3.45	7.9e-06	Slc22a2
TC0400002782.mm.2	8.6	6.81	3.45	0.0001	Zfp37
TC0500000885.mm.2	5.88	4.1	3.44	6.71e-07	9330159N05Rik
TC1900000046.mm.2	7.64	5.86	3.44	1.67e-05	Ctsf
TC0900001726.mm.2	7.7	5.92	3.44	0.0001	Cep126
TC1300002198.mm.2	8.78	7	3.44	0.0336	Cdc14b
TC0300001394.mm.2	8.58	6.79	3.44	2.77e-05	Ddit4l
TC0200002052.mm.2	7.17	5.39	3.44	2.65e-05	Bmp2
TC0500002953.mm.2	8.02	6.24	3.44	0.0014	Slc26a1
TC0400002837.mm.2	5.94	4.16	3.43	0.0144	Brinp1
TC0200003424.mm.2	11.33	9.55	3.43	6.76e-05	Nr6a1
TC0200002352.mm.2	13.91	12.13	3.43	0.0061	Raly; a
TC0600002024.mm.2	7.77	5.99	3.43	7.7e-05	Plxna4
TC1100003565.mm.2	9.4	7.62	3.43	7.58e-05	Mycbpap
TC1600000472.mm.2	7.61	5.83	3.42	0.0009	Slc12a8
TC0500001717.mm.2	14.38	12.6	3.42	6.02e-05	Wipi2
TC0700000575.mm.2	6.01	4.23	3.42	2.69e-05	Dmkn
TC1800001651.mm.2	6.09	4.32	3.42	0.0004	Gm21886
TC0700003015.mm.2	5.91	4.13	3.41	1.29e-06	Fut2
TC0300000299.mm.2	6.22	4.45	3.41	3.52e-05	Fat4
TC0300002043.mm.2	9.11	7.34	3.41	0.0342	Erich6
TC0X00002156.mm.2	7.47	5.7	3.41	0.0043	Apln
TC0100000884.mm.2	13.95	12.18	3.41	3.38e-06	Lrrfip1
TC0X00002834.mm.2	8.16	6.39	3.41	0.0008	Cysltr1
TC1000001694.mm.2	10.94	9.18	3.4	9.59e-05	Cnksr3
TC0300002220.mm.2	7.42	5.66	3.4	0.0032	Gucy1a3; Mir7010
TC0100000323.mm.2	9.01	7.24	3.4	5.73e-07	Nck2
TC0900000492.mm.2	8.53	6.77	3.4	0.0014	Pvrl1
TC0100000816.mm.2	6.71	4.95	3.39	4.67e-06	3110079O15Rik
TC0400003756.mm.2	14.52	12.76	3.39	0.0033	Clic4
TC1400000179.mm.2	10.31	8.55	3.39	0.0007	Adk
TC1200000714.mm.2	8.61	6.85	3.38	2.71e-05	Plekhh1
TC0200000401.mm.2	8.79	7.03	3.38	0.0123	Fam166a
TC0300001578.mm.2	6.2	4.45	3.37	0.0038	Ptger3
TC0200000819.mm.2	7.18	5.43	3.37	0.0009	Tnfaip6
TC0900001171.mm.2	11.19	9.44	3.37	0.0009	Plscr2
TC1800001234.mm.2	7.36	5.6	3.37	1.87e-05	Spry4
TC1800000610.mm.2	9.05	7.3	3.36	0.0002	Iigp1
TC1500001023.mm.2	9.19	7.44	3.36	4.54e-05	Gpd1
TC1100000951.mm.2	11.39	9.64	3.36	0.0488	Med11
TC0400003670.mm.2	12.7	10.95	3.36	5.59e-05	Phactr4
TC0100001610.mm.2	9.84	8.1	3.35	4.54e-05	Igsf8
TC0800002807.mm.2	11.97	10.22	3.35	0.0003	Rrad
TC1300001953.mm.2	8.2	6.45	3.35	2.77e-06	Wnk2
TC0600000854.mm.2	13.05	11.3	3.34	2.28e-06	Retsat
TC0600002149.mm.2	6.44	4.7	3.34	0.0218	Gm2663
TC1800000665.mm.2	13.63	11.89	3.34	1.38e-06	Nedd4l
TC0100000237.mm.2	9.62	7.88	3.33	4.65e-06	Hs6st1
TC0600002423.mm.2	9.03	7.29	3.33	0.0012	Il12rb2
TC1100004234.mm.2	7.27	5.53	3.33	2.83e-05	Ccdc57
TC0800001528.mm.2	8.88	7.15	3.32	3.6e-05	Gas8
TC0700001064.mm.2	8.72	6.98	3.32	8.06e-06	Rgma
TC1500000785.mm.2	7.3	5.56	3.32	0.0012	Parvb
TC1600001847.mm.2	12.04	10.31	3.32	0.0005	Chmp2b
TC0X00001639.mm.2	7.11	5.38	3.32	5.96e-05	Rai2
TC1700001262.mm.2	6.45	4.72	3.32	2.04e-06	Plekhh2
TC0400001728.mm.2	8.54	6.81	3.32	3.14e-05	Camk2n1
TC1300001036.mm.2	11.83	10.1	3.32	0.002	Serinc5
TC0500001573.mm.2	7.12	5.39	3.31	0.003	Stx1a
TC0200005114.mm.2	14.63	12.9	3.31	5.25e-05	Sdc4
TC1200001725.mm.2	9.02	7.3	3.31	0.0019	Heatr5a
TC0700001264.mm.2	7.68	5.95	3.31	1.09e-05	Fzd4
TC0300001232.mm.2	12.9	11.17	3.31	9.63e-06	Cnn3
TC0400002605.mm.2	8.42	6.69	3.3	0.0002	Tbc1d2
TC1500000647.mm.2	8.74	7.02	3.3	3.88e-05	Kctd17
TC0100000103.mm.2	9.64	7.91	3.3	0.0057	Ly96
TC1300001135.mm.2	10.4	8.67	3.3	2.32e-05	Serf1
TC0300001624.mm.2	11.4	9.67	3.3	1.25e-06	Tpd52
TC0700004095.mm.2	10.29	8.57	3.3	0.0007	Sbf2
TC0600002109.mm.2	13.72	12	3.3	0.0018	Hipk2
TC0100001381.mm.2	8.36	6.64	3.3	0.0002	Rgs16
TC0200001551.mm.2	7.46	5.74	3.3	3.07e-05	Cd59b
TC0400000438.mm.2	8.45	6.73	3.3	0.0026	Car9
TC1200002518.mm.2	8.3	6.58	3.3	6.95e-06	Asap2
TC0500001663.mm.2	6.34	4.62	3.3	0.0004	Fam20c
TC0700002708.mm.2	16.23	14.51	3.3	8.74e-05	Actn4
TC1500002010.mm.2	8.27	6.56	3.29	4.96e-05	Celsr1
TC0200003643.mm.2	6.37	4.65	3.29	0.0004	Fign
TC0300000312.mm.2	13.67	11.96	3.29	0.0007	Larp1b
TC1100000192.mm.2	14.18	12.46	3.28	1.78e-05	Rab1a
TC0700002481.mm.2	9.98	8.27	3.28	0.0007	Klc3
TC0700004626.mm.2	9.28	7.57	3.28	0.0101	Sez6l2
TC0600000226.mm.2	12.9	11.19	3.28	0.0001	Hilpda
TC0700004132.mm.2	13.76	12.04	3.28	2.82e-05	Rras2
TC1700000829.mm.2	6.84	5.12	3.28	7.15e-05	Tnfrsf21
TC0500002168.mm.2	7.56	5.84	3.28	8.78e-05	Cgref1
TC0X00002447.mm.2	15.01	13.3	3.28	2.47e-05	Flna
TC1700002138.mm.2	8.86	7.15	3.27	3.88e-06	Runx2
TC0600002538.mm.2	6.66	4.96	3.27	3.88e-05	Reg3d
TC1100003056.mm.2	13.21	11.51	3.26	1.06e-05	Eif4a1
TC0200003017.mm.2	8.4	6.7	3.26	0.0002	Nebl
TC0900003024.mm.2	12.89	11.18	3.26	8.79e-05	Mapkapk3
TC1100001935.mm.2	9.3	7.6	3.26	0.0008	Sphk1
TC1700000415.mm.2	11.47	9.77	3.26	0.0028	Ergic1
TC1000001901.mm.2	13.31	11.6	3.26	5.49e-05	Akap7
TC0200003312.mm.2	9.21	7.51	3.26	0.0433	Cfap157
TC1900001599.mm.2	12	10.3	3.26	0.0009	Psd
TC1400001314.mm.2	11.06	9.36	3.26	0.0004	Ipo5
TC0900002276.mm.2	7.16	5.45	3.25	4.25e-06	2310030G06Rik
TC1300001383.mm.2	9.3	7.6	3.25	0.0047	Akr1e1
TC0700003738.mm.2	8.66	6.96	3.25	4.09e-05	Ankrd42
TC1800000263.mm.2	7.35	5.65	3.25	0.0004	Tslp
TC0100002645.mm.2	8.26	6.55	3.25	0.0002	Serpine2
TC0300000733.mm.2	12.77	11.07	3.25	2.6e-06	2810403A07Rik
TC1700002794.mm.2	10.64	8.94	3.25	0.0264	Gm3417
TC0500002010.mm.2	14.7	13	3.25	2.18e-05	Ptpn12
TC0700001736.mm.2	11.27	9.57	3.24	2.13e-05	Eef2k
TC0200004565.mm.2	11.88	10.18	3.24	6.98e-06	Nphp1
TC1000000933.mm.2	15.13	13.43	3.24	0.0319	Txnrd1
TC0700001684.mm.2	12.96	11.27	3.24	3.13e-06	Nucb2
TC0100003468.mm.2	9.15	7.46	3.23	0.0025	Pogk
TC1600000760.mm.2	8.79	7.1	3.23	2.49e-05	Dcbld2
TC1400002071.mm.2	9.91	8.22	3.23	0.0013	Slc22a17
TC0200000377.mm.2	9.16	7.47	3.23	3.4e-05	Il1f6
TC1200001125.mm.2	7.59	5.9	3.22	7.51e-05	Dlk1
TC1000001512.mm.2	7.95	6.26	3.22	6.44e-05	Ppm1h; Mir8104
TC0900001732.mm.2	7.45	5.76	3.22	0.0005	Arhgap42
TC0900001592.mm.2	6.87	5.19	3.22	0.0178	Ccr8
TC0600001537.mm.2	8.43	6.75	3.22	0.0015	Klre1
TC1700002316.mm.2	8.37	6.68	3.22	0.0004	Sema6b
TC1900001203.mm.2	10.9	9.22	3.21	0.0114	Psat1
TC1900000557.mm.2	10.27	8.59	3.21	0.0003	Tbc1d12
TC0500000069.mm.2	7.84	6.16	3.21	0.0007	Gm8879
TC0100002237.mm.2	9.65	7.97	3.21	9.66e-05	Rnf149
TC1600001584.mm.2	10.14	8.46	3.21	0.0325	Eaf2
TC1800000103.mm.2	6.94	5.26	3.2	0.0001	Lama3
TC1700002152.mm.2	9.3	7.62	3.2	0.0001	Slc29a1
TC1000001947.mm.2	10.18	8.5	3.2	0.0002	Ncoa7
TC0X00001128.mm.2	6.6	4.93	3.2	0.0067	Zfp711
TC0500003496.mm.2	8.57	6.89	3.2	2.81e-05	Micall2
TC1300002013.mm.2	12.93	11.26	3.19	1.84e-05	Nfil3
TC1600000667.mm.2	7.46	5.79	3.19	0.0013	Ccdc80
TC0500000074.mm.2	7.89	6.22	3.19	0.0011	Gm8906
TC0500000076.mm.2	7.85	6.18	3.19	0.0029	Gm8922
TC0800003008.mm.2	12.73	11.06	3.18	0.0062	Gcsh
TC0700003743.mm.2	9	7.33	3.18	0.0026	Ddias
TC0100002899.mm.2	10.74	9.07	3.17	5.37e-06	Kdsr
TC0800000761.mm.2	8.23	6.56	3.17	5.24e-06	Gm16486
TC0X00000670.mm.2	6.98	5.31	3.17	7.41e-05	Zfp185
TC1400000329.mm.2	14.5	12.84	3.17	2.1e-05	Eaf1
TC0300002257.mm.2	9.78	8.11	3.17	0.0012	Fam160a1
TC1200001715.mm.2	14.19	12.52	3.17	0.0002	Strn3
TC0300002113.mm.2	8.88	7.22	3.16	0.0004	Lxn
TC0900000833.mm.2	9.4	7.74	3.16	0.0049	Parp16
TC0300000092.mm.2	9.61	7.95	3.16	0.0024	Car13
TC0900001944.mm.2	8.59	6.93	3.16	2.02e-05	Vps26b
TC1500000804.mm.2	7.71	6.05	3.16	1.94e-05	Fbln1
TC1700001599.mm.2	7.18	5.53	3.15	0.0022	Cldn9
TC1700000050.mm.2	11.79	10.13	3.15	0.0033	Tulp4
TC0600003469.mm.2	7.87	6.21	3.14	0.0269	Caprin2
TC0X00001323.mm.2	12.36	10.71	3.14	1.86e-05	Ngfrap1
TC1300000560.mm.2	13.01	11.36	3.14	0.0003	Ninj1
TC0200004750.mm.2	13.16	11.51	3.14	2.91e-06	Rrbp1
TC1200000626.mm.2	12.06	10.41	3.14	0.0002	Ppm1a
TC0400001681.mm.2	7.92	6.27	3.14	0.0013	Tcea3
TC0600000229.mm.2	13.41	11.76	3.14	1.37e-05	Calu
TC0200000244.mm.2	6.71	5.06	3.14	3.77e-05	Tmem236
TC1000001284.mm.2	12.63	10.98	3.13	0.0004	Csrp2
TC0300000952.mm.2	7.48	5.83	3.13	0.0018	Lix1l
TC0700002038.mm.2	10.57	8.93	3.13	0.0002	Pkp3
TC0600003244.mm.2	5.27	3.62	3.13	0.006	Klrc1
TC0700002715.mm.2	8.7	7.06	3.13	2.23e-06	Spred3
TC1400000246.mm.2	13.96	12.31	3.13	0.0001	Ppif
TC0100000665.mm.2	6.32	4.67	3.13	0.0002	Slc4a3
TC1000000158.mm.2	7.39	5.75	3.13	0.044	Mtfr2
TC1100004250.mm.2	11.81	10.17	3.13	7.22e-06	Wdr45b
TC1900000646.mm.2	11.82	10.18	3.12	0.0005	Scd2; Mir5114
TC0600003105.mm.2	8.42	6.78	3.12	0.0053	Pex5
TC0500002355.mm.2	11.33	9.69	3.12	0.0007	Kcnip4
TC1600001461.mm.2	10.27	8.63	3.12	0.0003	Atp13a3
TC0100003142.mm.2	7	5.36	3.12	2.98e-06	5730559C18Rik
TC1400002341.mm.2	11.65	10.01	3.12	0.0092	Polr3d
TC0500002428.mm.2	9.65	8.01	3.12	0.0003	Cckar; Rnu7
TC0600000826.mm.2	6.14	4.5	3.11	0.05	Cd8b1
TC0500000699.mm.2	5.26	3.62	3.11	0.0108	Rasl11b
TC1100003999.mm.2	6.43	4.8	3.11	0.0025	Abca8a
TC1700002573.mm.2	14.39	12.76	3.11	4.98e-05	Atl2
TC1600001395.mm.2	6.4	4.77	3.11	0.0059	Masp1
TC0600000182.mm.2	8.04	6.41	3.1	0.0472	Cped1
TC0600003206.mm.2	7.96	6.32	3.1	0.0016	Pzp
TC1000002846.mm.2	7.82	6.19	3.1	0.0014	Nav3
TC0900000848.mm.2	6.59	4.95	3.1	0.0008	Rbpms2
TC0100003124.mm.2	10.37	8.74	3.1	0.0001	Rnpep
TC1400001779.mm.2	8.1	6.47	3.1	1.78e-05	Sh2d4b
TC1600000553.mm.2	10.2	8.57	3.1	0.0009	Cd80
TC0900002283.mm.2	7.3	5.67	3.09	0.0003	Layn
TC0600001653.mm.2	8.28	6.65	3.09	0.0415	Plekha5
TC0200004138.mm.2	8.15	6.52	3.09	0.0009	Mapk8ip1
TC1900001056.mm.2	8.37	6.74	3.09	0.0003	Slc22a26
TC0900001422.mm.2	11.17	9.54	3.09	0.0008	Ip6k2
TC1400002784.mm.2	9.13	7.51	3.09	0.0003	Gm3020; Gm10409
TC0600003268.mm.2	16.12	14.5	3.08	0.0007	Ybx3
TC0800002238.mm.2	5.33	3.71	3.08	0.0195	Wdr17
TC1000001743.mm.2	6.28	4.66	3.08	9.67e-05	Adgb
TC0200003214.mm.2	6.92	5.3	3.08	2.88e-06	Sardh
TC1500001141.mm.2	6.26	4.64	3.08	0.0323	Egln3
TC1100004304.mm.2	9.84	8.22	3.08	0.0005	Mafg
TC0300001403.mm.2	6.1	4.48	3.08	0.0098	LOC102634333
TC1900001115.mm.2	8.49	6.87	3.08	1.16e-05	Tmem132a
TC1700001596.mm.2	7.05	5.43	3.08	0.0001	Mmp25
TC1300002692.mm.2	6.47	4.85	3.08	0.0218	Gzmk
TC1000002659.mm.2	10.86	9.24	3.07	0.0008	Scyl2
TC1700001488.mm.2	11.85	10.23	3.07	0.0271	Phf10
TC0X00002671.mm.2	13.82	12.2	3.07	9.18e-05	Las1l
TC1300000887.mm.2	10.57	8.95	3.07	0.0046	Slc12a7
TC0600001647.mm.2	8.12	6.5	3.07	0.0022	Pik3c2g
TC1300002711.mm.2	7.71	6.09	3.07	4.58e-07	Fst
TC0800000796.mm.2	12.31	10.69	3.07	0.0016	Slc27a1
TC1900000549.mm.2	10.06	8.44	3.07	0.0002	Slc35g1
TC0X00000166.mm.2	12.82	11.2	3.07	0.0002	Ddx3x
TC0400000446.mm.2	8.27	6.66	3.07	6.2e-06	Npr2
TC1000001895.mm.2	6.8	5.18	3.07	6.29e-05	Enpp3
TC0900000254.mm.2	11.02	9.41	3.07	0.0005	Thyn1
TC1900000879.mm.2	6.76	5.14	3.06	5.33e-06	Gal
TC1700000973.mm.2	13.87	12.25	3.06	0.0006	Rab5a
TC1400002098.mm.2	8.39	6.78	3.06	0.0058	Tgm1
[truncated: 3,235 more rows]

## Sheet: Table 4, 388 shared genes
ESM Table 4. Lists of genes shared between B cell populations based on a PLN and pancreatic islet comparison.
Corresponding to Fig 3
Ordered by decreasing fold change
FDR <0.05 FC >2			FDR <0.05 FC >-2
Entrez ID	Gene Symbol		Entrez ID	Gene Symbol
16668	Krt18		12902	Cr2
56312	Nupr1		50931	Il27ra
12759	Clu		238271	Kcnh5
54123	Irf7		240411	Loxhd1
110454	Ly6a		114570	Crip3
246728	Oas2		16988	Lst1
12575	Cdkn1a		16173	Il18
231655	Oasl1		18546	Pcp4
12512	Cd63		106869	Tnfaip8
243771	Parp12		108052	Slc14a1
12035	Bcat1		68553	Col6a4
66141	Ifitm3		21946	Pglyrp1
76933	Ifi27l2a		14128	Fcer2a
12142	Prdm1		57908	Zfp318
17476	Mpeg1		74096	Hvcn1
17858	Mx2		19094	Mapk11
16534	Kcnn4		74901	Kbtbd11
20970	Sdc3		70789	Kynu
21410	Hnf1b		233081	Ffar1
63955	Cables1		22625	Map3k19
67775	Rtp4		654470	Tctn1
16193	Il6		58239	Dexi
20302	Ccl3		233046	Rasgrp4
13723	Emb		12802	Cnr2
17748	Mt1		170787	Hdac10
80861	Dhx58		20728	Spic
623121	Pydc4		238875	Gapt
80876	Ifitm2		12265	Ciita
20555	Slfn1		104086	Cyp27a1
	Gm4955		66857	Plbd1
667373	Ifit1bl1		14191	Fgr
80914	Uck2		241062	Pgap1
24110	Usp18		100038909; 18724; 18725; 18727; 18730	Gm14548; Pira11; Pira2; Pira4; Pira7
15959	Ifit3		16822	Lcp2
16592	Fabp5		236733	Usp11
76843	Dtl		30955	Pik3cg
68166	Spire1		14132	Fcgrt
17873	Gadd45b		74020	Cpne4
69550	Bst2		320022	Ccdc79
23960	Oas1g		64435	Fcamr
11603	Agrn		101100	Ttll3
18030	Nfil3		14561	Gdf11
79362	Bhlhe41		13136	Cd55
23872	Ets2		210293	Dock10
20539	Slc7a5		16994	Ltb
112419	Ifit1bl2		66895	Pxdc1
18576	Pde3b		22368	Trpv2
246727	Oas3		94089	Trim7
65112	Pmepa1		16728	L1cam
16176	Il1b		15001	H2-Oa
434219	Trim30c		56792	Stap1
20910	Stxbp1		71914	Antxr2
19039	Lgals3bp		67603	Dusp6
80914	Uck2		21939	Cd40
15957	Ifit1		27218	Slamf1
211770	Trib1		57757	Pglyrp2
14284	Fosl2		12043	Bcl2
29863	Pde7b		26364; 102465897	Adgre5; Mir1668
18566	Pdcd1		217410	Trib2
327978	Slfn5		56470	Rgs19
100033459	Pydc3		17444	Grap2
15902	Id2		319493	A430078G23Rik
214968	Sema6d		21897	Tlr1
18124	Nr4a3		18726	Lilra6
71586	Ifih1		331524	Xkrx
14873	Gsto1		16199	Il9r
20200	S100a6		54125	Polm
631323	Gm12250		67742	Samsn1
21809	Tgfb3		13137	Cd55b
100039796	Tgtp2		381694	B3glct
57444	Isg20		17079	Cd180
17857	Mx1		20503	Slc16a7
216233	Socs2		240066	Zfp870
231507	Plac8		21353	Tank
80291	Rilpl2		208154	Btla
17768	Mthfd2		18733	Pirb
67895	Ppa1		239556	Cacna1i
22761	Zfpm1		108723	Card11
620913; 21822	Gm12185; Tgtp1		14218	Sh3pxd2a
17865	Mybl2		751865; 231798; 100316903	Sap25; Lrch4; Gm20605
19106	Eif2ak2		28169	Agpat3
672511	Rnf213		271221	5031414D18Rik
12505	Cd44			Gm15922; Pira1
108115	Slco4a1		66222	Serpinb1a
22038	Plscr1		140580	Elmo1
54124	Cks1b		170716	Cyp4f13
170743	Tlr7		171207	Arhgap4
320685	Dctd		59033	Slc4a8
12874	Cpd		20868	Stk10
227210	Ccnyl1		78255	Ralgps2
22169	Cmpk2		215280	Wipf1
207521	Dtx4		225049	Ttc7
21991	Tpi1		74105	Gga2
16828	Ldha		67266	Fam69a
12977	Csf1		50723	Icosl
18032	Nfix		22248	Unc119
12916	Crem		79560	Ublcp1
27053	Asns		236727	Slc9a7
18263	Odc1		72691	Calhm2
240672	Dusp5		319876	Cobll1
19280	Ptprs		16909	Lmo2
20877	Aurkb		20442	St3gal1
14824	Grn		11307	Abcg1
667370	Ifit3b		13401	Dmwd
72027	Slc39a4		11572	Crisp3
66249	Pno1		239217; 100628599	Kctd12; Mir5130
435145	Shisa8		67596	Tespa1
319520	Dusp4		14423	Galnt1
15277	Hk2		51791	Rgs14
66953	Cdca7		56504	Srpk3
12236	Bub1b		12481	Cd2
105968	AU021063		74386	Rmi1
106878	Smim3		216859	Acap1
18712	Pim1		29819	Stau2
56449	Ybx3		22350	Ezr
74568	Mlkl		17916	Myo1f
15958	Ifit2		16992	Lta
77862	Thyn1		210992	Lpcat1
17869	Myc		229473	D930015E06Rik
50493	Txnrd1
65973	Asph
13654	Egr2
58207	Slc43a3
11816	Apoe
246730	Oas1a
327959	Xaf1
20810	Srm
13014	Cstb
58206	Zbtb32
23936	Lynx1
231549	Lrrc8d
26362	Axl
59027	Nampt
58203	Zbp1
16651	Sspn
14056	Ezh2
23962	Oasl2
18938	Ppp1r14b
170768	Pfkfb3
243910	Nfkbid
20556	Slfn2
16145	Igtp
268301	Sowahc
67242	Gemin6
381269	Mreg
67138	Herc6
17691	Sik1
57785	Rangrf
56295	Higd1a
18140	Uhrf1
20128	Trim30a
14635	Galk1
18655	Pgk1
50527	Ero1l
52696	Zwint
11674	Aldoa
12046	Bcl2a1c
219131	Phf11a
108037	Shmt2
67664	Rnf125
14701	Gng12
66422	Dctpp1
12700	Cish
219140	Spata13
72075	Ogfr
78697	Pus7
18227	Nr4a2
223666	Arhgap39
230721	Pabpc4
19385	Ranbp1
75572	Acyp2
28126	Nop16
74148	Cluh
56282	Mrpl12
17454	Mov10
68040	Zfp593
17216	Mcm2
11821	Aprt
52502	Carhsp1
13653	Egr1
22166	Txn1
19384	Ran
15370	Nr4a1
69816	Mzb1
22390	Wee1
21781	Tfdp1
52530	Nhp2
110196	Fdps
236451	Phf11b
244183	Trim30b
53314	Batf
224250	Cldnd1
12045; 12044	Bcl2a1b; Bcl2a1a
17319	Mif
353187	Nr1d2
71846	Syce2
16364	Irf4
16768	Lag3
12047	Bcl2a1d
98432	Phlpp1
219132; 628705	Phf11d; Phf11c
13163	Daxx
625360	BC147527
53381	Prdx4
53333	Tomm40
66071	Ethe1
21815	Tgif1
626578; 100702	Gbp10; Gbp6
11534	Adk
381045	Ccdc58
17750	Mt2
210106	Papd7
17219	Mcm6
99929	Tiparp
19652	Rbm3
13167	Dbi
17259	Mef2b
22151	Tubb2a
65960	Twsg1
70769	Nolc1
66162	Bola2
74268	Aven
68001	1110004E09Rik
69833	Polr2f
15925	Ide
116914	Slc19a2
18717	Pip5k1c
11622	Ahr
67877	Naa20
76073	Pcgf5
63959	Slc29a1
14011	Etv6
13353	Dgcr6
231712	Trafd1
244871	Zc3h12c
245474	Dkc1
	Gm10110
12044	Bcl2a1a
70110	Ifi35
15944	Irgm1
22146	Tuba1c
18477	Prdx1
74142	Lonp1
20425	Shmt1
209200	Dtx3l
30935	Tor3a
239554	Foxred2
20017	Polr1b
16477	Junb
66131	Tipin
22321	Vars
21854	Timm17a
27397	Mrpl17
237880	1700071K01Rik
55989	Nop58
626534	Gm6682
94353	Hmgn3
110109	Nop2
276950	Slfn8
66538	Rps19bp1
26404	Map3k12
11535	Adm
12261	C1qbp
17127	Smad3
67223	Rrp15
69072; 100041290	Ebna1bp2; D4Ertd617e
108911	Rcc2
14719	Got2
210992	Lpcat1
229473	D930015E06Rik
16992	Lta
17916	Myo1f
22350	Ezr
29819	Stau2
216859	Acap1
74386	Rmi1
12481	Cd2
56504	Srpk3
239217; 100628599	Kctd12; Mir5130
67596	Tespa1
14423	Galnt1
51791	Rgs14
11572	Crisp3
13401	Dmwd
20442	St3gal1
11307	Abcg1
16909	Lmo2
319876	Cobll1
72691	Calhm2
79560	Ublcp1
236727	Slc9a7
67266	Fam69a
50723	Icosl
22248	Unc119
74105	Gga2
225049	Ttc7
215280	Wipf1
78255	Ralgps2
20868	Stk10
170716	Cyp4f13
171207	Arhgap4
59033	Slc4a8
140580	Elmo1
	Gm15922; Pira1
66222	Serpinb1a
271221	5031414D18Rik
28169	Agpat3
751865; 231798; 100316903	Sap25; Lrch4; Gm20605
14218	Sh3pxd2a
108723	Card11
239556	Cacna1i
208154	Btla
18733	Pirb
21353	Tank
240066	Zfp870
20503	Slc16a7
381694	B3glct
17079	Cd180
67742	Samsn1
13137	Cd55b
16199	Il9r
54125	Polm
18726	Lilra6
331524	Xkrx
21897	Tlr1
319493	A430078G23Rik
17444	Grap2
56470	Rgs19
217410	Trib2
26364; 102465897	Adgre5; Mir1668
12043	Bcl2
27218	Slamf1
57757	Pglyrp2
21939	Cd40
67603	Dusp6
71914	Antxr2
56792	Stap1
15001	H2-Oa
94089	Trim7
16728	L1cam
16994	Ltb
66895	Pxdc1
22368	Trpv2
210293	Dock10
13136	Cd55
14561	Gdf11
101100	Ttll3
64435	Fcamr
320022	Ccdc79
74020	Cpne4
14132	Fcgrt
30955	Pik3cg
236733	Usp11
16822	Lcp2
241062	Pgap1
100038909; 18724; 18725; 18727; 18730	Gm14548; Pira11; Pira2; Pira4; Pira7
14191	Fgr
66857	Plbd1
12265	Ciita
104086	Cyp27a1
238875	Gapt
20728	Spic
170787	Hdac10
12802	Cnr2
58239	Dexi
233046	Rasgrp4
22625	Map3k19
654470	Tctn1
233081	Ffar1
70789	Kynu
74901	Kbtbd11
19094	Mapk11
74096	Hvcn1
57908	Zfp318
14128	Fcer2a
21946	Pglyrp1
68553	Col6a4
108052	Slc14a1
106869	Tnfaip8
12902	Cr2
18546	Pcp4
16173	Il18
16988	Lst1
114570	Crip3
240411	Loxhd1
238271	Kcnh5
50931	Il27ra
12902	Cr2

## Sheet: Table 4, CD19+CD138- unique
ESM Table 4. Lists of genes not shared between B cell populations based on a PLN and pancreatic islet comparison.
Corresponding to Fig 3
Ordered by decreasing fold change
FDR <0.05 FC >2			FDR <0.05 FC >-2
ID	Gene Symbol		TC0600001532.mm.2	Clec12a
TC0600001677.mm.2	Iapp		TC1900000646.mm.2	Scd2; Mir5114
TC1100001256.mm.2	Ccl4		TC0500001724.mm.2	Fscn1
TC0700003010.mm.2	Ppp1r15a		TC0500002482.mm.2	Tmem156
TC0600001536.mm.2	Gabarapl1		TC1700000359.mm.2	Ift140
TC1100004222.mm.2	Pycr1		TC0600003499.mm.2	Gimap7
TC0200004913.mm.2	Bcl2l1		TC1100002127.mm.2	Emid1
TC1200002296.mm.2	Clmn		TC1200001282.mm.2	Crip1
TC1100001147.mm.2	Tlcd1; Mir7653		TC1700002061.mm.2	Olfr98
TC1600001722.mm.2	Alcam		TC0900000976.mm.2	Nedd4
TC0400001135.mm.2	Lrp8		TC0500002893.mm.2	Abcg3
TC1100002865.mm.2	Rasd1		TC1300002418.mm.2	Rasgrf2
TC0X00000207.mm.2	Jade3		TC0200003365.mm.2	Ggta1
TC0300002489.mm.2	Ciart		TC0100001637.mm.2	Olfr432
TC0400003437.mm.2	Ctps		TC0X00000169.mm.2	Gpr34
TC1300001666.mm.2	Gmnn		TC1700002101.mm.2	Pgk2
TC1900000600.mm.2	Pgam1		TC0800000824.mm.2	1700030K09Rik
TC0400002792.mm.2	Pole3		TC0X00002192.mm.2	Mbnl3
TC1500000854.mm.2	Pim3		TC0X00000204.mm.2	Rp2
TC0300001803.mm.2	Mrpl47		TC0400002755.mm.2	Susd1
TC0500000008.mm.2	Cdk6		TC0900001722.mm.2	Birc3
TC1100002861.mm.2	Pld6		TC0100000442.mm.2	Stradb
TC1100003462.mm.2	Ypel2		TC1200001231.mm.2	Traf3
TC1400002863.mm.2	Ipo4		TC0X00002447.mm.2	Flna
TC1500001155.mm.2	Ptger4		TSUnmapped00000006.mm.2	Rcor3
TC0400003361.mm.2	Plk3		TC0300001697.mm.2	Pde7a
TC0200004264.mm.2	Rcn1		TC0100001636.mm.2	Olfr433
TC0300000706.mm.2	Sh2d2a		TC0400003333.mm.2	Lurap1
TC0600000985.mm.2	Fam136a		TC0400003433.mm.2	Guca2b
TC0500000488.mm.2	Lap3		TC0800001078.mm.2	Lpcat2
TC0800002330.mm.2	Tma16		TC1200002230.mm.2	Rps6ka5
TC0200001223.mm.2	Timm10		TC0400004177.mm.2	Akap2
TC0X00000064.mm.2	Wdr45		TC1100003680.mm.2	Ikzf3
TC1100000483.mm.2	Havcr1		TC0500002753.mm.2	Naaa
TC1100001940.mm.2	1810032O08Rik; Snord1b; Snord1c; Snord1a		TC0500001992.mm.2	Cd36
TC0400003475.mm.2	Mfsd2a		TC1300000536.mm.2	Fam8a1
TC0600000226.mm.2	Hilpda		TC0700000757.mm.2	Siglecg
TC1300002276.mm.2	Srd5a1		TC1300000660.mm.2	Grk6
TC0800000691.mm.2	Naf1		TC0600001016.mm.2	Gp9
TC1500001729.mm.2	Ly6c1		TC0600001508.mm.2	Foxm1; 4933413G19Rik
TC0700003024.mm.2	Grwd1		TC0300001232.mm.2	Cnn3
TC0900000751.mm.2	Pkm		TC0300003106.mm.2	Prkacb
TC1000003213.mm.2	Lilr4b		TC0700002038.mm.2	Pkp3
TC0X00001054.mm.2	Pbdc1		TC1800001640.mm.2	Setbp1
TC1400000962.mm.2	Kctd9		TC1100004279.mm.2	Rab37
TC0900000032.mm.2	Casp4		TC1100003932.mm.2	Pecam1
TC0100003590.mm.2	BC094916		TC0600003387.mm.2	C2cd5
TC1500001933.mm.2	Polr3h		TC1200001314.mm.2	Rapgef5
TC0700004538.mm.2	Slc25a22		TC0700000030.mm.2	Pira6
TC1100003807.mm.2	Vat1		TC0500001719.mm.2	Slc29a4
TC0400002091.mm.2	Mrpl20		TC0500001153.mm.2	Ttc28
TC1600001559.mm.2	Fam162a		TC1700000625.mm.2	H2-Ob
TC0900001442.mm.2	Cdc25a		TC0900001900.mm.2	Acp5
TC1100003836.mm.2	Slc25a39		TC0700000285.mm.2	Dmpk
TC0600003169.mm.2	Ccnd2		TC0700003028.mm.2	Emp3
TC0800001902.mm.2	Htra4		TC0200003872.mm.2	2700094K13Rik
TC0500001139.mm.2	Pole		TC0400002505.mm.2	Ccl19
TC1800001462.mm.2	Nars		TC0100003662.mm.2	Adck3
TC1300002011.mm.2	Auh		TC1200000943.mm.2	Tshr
TC1700002770.mm.2	Mrps34		TC1500001996.mm.2	5031439G07Rik; Mir1249
TC0700003019.mm.2	Sult2b1		TC1200000211.mm.2	Kidins220
TC1500001214.mm.2	Tars		TC1000001203.mm.2	Poc1b
TC0400003349.mm.2	Mmachc		TC1300001835.mm.2	Txndc5
TC0400001143.mm.2	Coa7		TC1000000240.mm.2	Arhgap18
TC1400001665.mm.2	Gnl3; Snord19		TC0600000294.mm.2	Mkln1
TC0X00002993.mm.2	Timm8a1		TC1300002564.mm.2	Mast4
TC0300001445.mm.2	Gbp7		TC0300001631.mm.2	Pag1
TC0700001906.mm.2	Tacc2		TC0600001709.mm.2	Lrmp
TC1000000830.mm.2	Wdr18		TC0900003176.mm.2	Cmtm7
TC1100003610.mm.2	Atp5g1		TC1000001633.mm.2	Olfr775
TC1000003152.mm.2	Pa2g4
TC1100002813.mm.2	Gemin5
TC1100002134.mm.2	Znrf3
TC0700002053.mm.2	Pnpla2
TC0500003308.mm.2	Psph
TC0400001446.mm.2	Mir692-3; Ftl1; Ftl2-ps
TC0700001273.mm.2	E230029C05Rik
TC0700001432.mm.2	Pde2a
TC1300001860.mm.2	Gm17364
TC1900001118.mm.2	Ccdc86
TC1600001742.mm.2	Nfkbiz
TC1800001163.mm.2	Hspa9
TC1500002199.mm.2	Tuba1b
TC1700000085.mm.2	Mpc1
TC1700000647.mm.2	Nelfe
TC0200001222.mm.2	Ube2l6
TC0400003602.mm.2	Lck; Mir8119
TC1100001242.mm.2	Slfn3
TC0700003005.mm.2	Ruvbl2
TC1300002184.mm.2	Fancc
TC1600000763.mm.2	Cpox
TC1000003120.mm.2	Nab2
TC0200000510.mm.2	Coq4
TC0900003328.mm.2	Rsl24d1
TC1700000593.mm.2	Kank3
TC0400000092.mm.2	Gem
TC1700001638.mm.2	Tbl3
TC0400003814.mm.2	Alpl
TC1100002567.mm.2	Pttg1
TC0X00001403.mm.2	Gm5643
TC0600003135.mm.2	Gapdh
TC1900000219.mm.2	Ms4a4b
TC1700000461.mm.2	Hmga1; Hmga1-rs1
TC1200000959.mm.2	Gpr65
TC1700000339.mm.2	Pgp
TC1700000657.mm.2	Lsm2
TC0700001998.mm.2	Utf1
TC1500001828.mm.2	Csf2rb2; Mir7676-1; Mir7676-2
TC1900000062.mm.2	Eif1ad
TC0900001859.mm.2	Cdc37
TC0100002739.mm.2	Ncl
TC0600002663.mm.2	Rab43
TC0X00000741.mm.2	Fundc2
TC0500001732.mm.2	Kdelr2
TC1500000351.mm.2	Eny2
TC0600000591.mm.2	Mpp6
TC0900001350.mm.2	Rrp9
TC0800002252.mm.2	Sap30
TC1000002358.mm.2	Cisd1
TC1200002101.mm.2	0610007P14Rik
TC0400003513.mm.2	1110065P20Rik
TC1800000708.mm.2	Psmg2
TC0700002629.mm.2	Pafah1b3
TC1000000752.mm.2	Slc19a1
TC0100001058.mm.2	Nifk
TC0500003051.mm.2	Coro1c
TC1100000674.mm.2	Larp1
TC1800000968.mm.2	Usp14
TC0500001692.mm.2	Eif3b
TC1100003491.mm.2	Dynll2
TC0500001695.mm.2	Lfng
TC0600000661.mm.2	Gars
TC0100001520.mm.2	Mpc2
TC0400004050.mm.2	Slc25a33
TC0600002941.mm.2	Vgll4
TC0900002325.mm.2	Wdr61
TC0400002572.mm.2	Tomm5
TC1700000468.mm.2	Snrpc
TC1900000777.mm.2	Vti1a
TC1000000399.mm.2	Bend3
TC1100002611.mm.2	Timd2
TC1500000698.mm.2	Atf4
TC0400002516.mm.2	Stoml2
TC0400000507.mm.2	Nans
TC1500001870.mm.2	Tmem184b
TC0600000962.mm.2	Smyd5
TC0X00001322.mm.2	Wbp5
TC1700001938.mm.2	D17H6S56E-5
TC0400000700.mm.2	Prpf4
TC0X00000439.mm.2	Rbmx2
TC0900001414.mm.2	Impdh2
TC0800001258.mm.2	Cirh1a
TC0900001132.mm.2	Zfp949
TC1400002834.mm.2	Irf9
TC1000000928.mm.2	Tdg; Gm9855
TC1400001785.mm.2	Fam213a
TC1300002360.mm.2	Polr3g
TC1100004283.mm.2	Syngr2
TC0200005399.mm.2	Psma7
TC0500002993.mm.2	Noc4l
TC1100003941.mm.2	Kpna2
TC1700002191.mm.2	Rpl7l1
TC0900000200.mm.2	Carm1
TC1200000679.mm.2	Hspa2
TC1100000496.mm.2	Ifi47; Olfr56
TC0400000484.mm.2	Polr1e
TC1200001436.mm.2	Ddx1
TC1200000712.mm.2	Eif2s1
TC0700004330.mm.2	1700008J07Rik
TC0500000434.mm.2	Lyar
#%result_name=Analysis_20
#%array_type=Clariom_S_Mouse
#%annotation=Clariom_S_Mouse.r1.na36.mm10.a1.transcript.csv
#%comparison=CD138-CD19+: ISLET vs PLN

## Sheet: Table 4, CD19+CD138+ unique
SI Table 4. Lists of genes not shared between B cell populations based on a PLN and pancreatic islet comparison.
Corresponding to Fig 3
Ordered by decreasing fold change
FDR <0.05 FC >2			FDR <0.05 FC >-2
ID	Gene Symbol		ID	Gene Symbol
TC0700000505.mm.2	Sycn		TC1100000336.mm.2	Hba-a2; Hba-a1
TC0800001255.mm.2	Cdh1		TC0700003909.mm.2	Hbb-bs; Hbb-b1
TC1500002282.mm.2	Krt8		TC1100000339.mm.2	Hba-a1; Hba-a2
TC0400001990.mm.2	Errfi1		TC0700003908.mm.2	Hbb-bt; Hbb-b2
TC0400001785.mm.2	Epha2		TC0600000765.mm.2	Ndnf
TC0500001025.mm.2	Spp1		TC0200001023.mm.2	Gad1
TC1500002249.mm.2	Cela1		TC1000001684.mm.2	Syne1
TC0200003303.mm.2	Lcn2		TC0100003856.mm.2	Cr2
TC0600002154.mm.2	Try5		TC0700002603.mm.2	Irgc1
TC0600000269.mm.2	Cpa2		TC1600001379.mm.2	Etv5
TC0300002313.mm.2	Lmna		TC0200000486.mm.2	Ralgds
TC0600003148.mm.2	Cd9		TC0800002931.mm.2	Fuk
TC0400000093.mm.2	Cdh17		TC0200005243.mm.2	Zfp217
TC0300000675.mm.2	Sh3d19		TC0X00000069.mm.2	Gripap1
TC0600000331.mm.2	Cald1		TC0100003264.mm.2	Rgl1
TC0200005164.mm.2	Sulf2		TC0500003297.mm.2	Stx2
TC1400000940.mm.2	Pbk		TC1500002038.mm.2	Mapk12
TC0600003606.mm.2	Klrb1b		TC0X00003401.mm.2	Gprasp2
TC1700001312.mm.2	Epcam		TC0200001948.mm.2	Chchd5
TC1500000235.mm.2	Laptm4b		TC1400002608.mm.2	Klf12
TC0100003477.mm.2	Uck2		TC0800000679.mm.2	2001-03-01
TC1700001451.mm.2	Igf2r		TC1200000282.mm.2	Sypl
TC0700003464.mm.2	Arrdc4		TC0900003282.mm.2	Ano10
TC0300000500.mm.2	Mme		TC1700000584.mm.2	Adamts10
TC1100002207.mm.2	Tns3		TC0700004649.mm.2	Flt3l
TC1000000493.mm.2	Gja1		TC1200002070.mm.2	Elmsan1
TC0X00002710.mm.2	Slc7a3		TC1100001782.mm.2	Prr29
TC1400002150.mm.2	Ska3		TC1700001357.mm.2	Tfb1m
TC0700003946.mm.2	Trim30d		TC0X00001343.mm.2	Zcchc18
TC0800003037.mm.2	Gins2		TC0700000458.mm.2	Blvrb
TC1000002341.mm.2	Cdk1		TC0100003042.mm.2	Pfkfb2; C4bp-ps1
TC1800000704.mm.2	Tubb6		TC1600001638.mm.2	Zdhhc23
TC1100000781.mm.2	B9d1		TC0800001619.mm.2	Cd209a
TC0400004171.mm.2	Isg15		TC1900000114.mm.2	Map4k2
TC1600000500.mm.2	Parp9		TC0500002843.mm.2	Hpse
TC1900000188.mm.2	Fads1		TC0700004141.mm.2	Cyp2r1
TC0200003689.mm.2	Stk39		TC1700001241.mm.2	Eml4
TC1700002162.mm.2	Vegfa		TC1700002063.mm.2	Olfr99
TC0100002261.mm.2	Fhl2		TC1700001501.mm.2	Prdm9
TC1100003505.mm.2	Akap1		TC0600003475.mm.2	Dennd5b
TC0100001678.mm.2	Gm16432		TC0800000005.mm.2	Arhgef18
TC0200000593.mm.2	Ptrh1		TC0700001423.mm.2	Fchsd2
TC1100003966.mm.2	Prkca		TC1500000217.mm.2	Sema5a
TC0200002352.mm.2	Raly; a		TC0300002734.mm.2	Cyb561d1
TC1600001492.mm.2	0610012G03Rik		TC0700002087.mm.2	Tspan32
TC0100001833.mm.2	A230020J21Rik		TC0600002323.mm.2	Nod1
TC0400001215.mm.2	Stil		TC0300000635.mm.2	Ctso
TC0100002324.mm.2	Mfsd6		TC1900000572.mm.2	Entpd1
TC0700001169.mm.2	Pde8a		TC1200001625.mm.2	Hdac9
TC0400001107.mm.2	Dhcr24		TC0100003210.mm.2	Rgs18
TC0300000530.mm.2	Lekr1		TC0200004396.mm.2	Rasgrp1
TC1300001270.mm.2	Plpp1		TC1600000448.mm.2	Tnk2
TC0200002869.mm.2	Mcm10		TC1800001500.mm.2	Mppe1
TC0600001459.mm.2	Tnfrsf1a		TC1700002347.mm.2	Dennd1c
TC0500002297.mm.2	Hs3st1		TC0900002047.mm.2	Ccdc15
TC1500001395.mm.2	Ncald; Gm15941		TC1300000607.mm.2	Gadd45g
TC0400002713.mm.2	Epb41l4b		TC1700000522.mm.2	Dnah8
TC0600002422.mm.2	Gadd45a		TC1500002209.mm.2	Fmnl3
TC0100003374.mm.2	Prdx6		TC1000001894.mm.2	Enpp1
TC1500002347.mm.2	Parp10		TC0500003632.mm.2	Slc46a3
TC1200001861.mm.2	Pole2		TC1100004183.mm.2	Sgsh
TC0Y00000551.mm.2	Gm21860		TC1000000653.mm.2	Tmem26
TC0Y00000552.mm.2	Gm21748		TC1000001913.mm.2	L3mbtl3
TC0100000774.mm.2	Itm2c		TC0700002180.mm.2	Zfp579
TC1600001050.mm.2	Chaf1b		TC0400000777.mm.2	Kdm4c
TC1500001718.mm.2	Ly6d		TC1600000179.mm.2	Abcc1
TC0300002051.mm.2	P2ry14; F630111L10Rik		TC0800001037.mm.2	Nod2
TC1200002402.mm.2	Cdc42bpb		TC0600003365.mm.2	Slco1a1
TC0200002580.mm.2	1500012F01Rik; Snord12		TC1200001830.mm.2	Klhl28
TC0500003258.mm.2	Rilpl1		TC1800001154.mm.2	Cdc23
TC0500001584.mm.2	Por		TC1600000678.mm.2	Slc9c1
TC0900000255.mm.2	Ncapd3		TC0200001843.mm.2	Sord
TC1000002650.mm.2	Utp20		TC0100001985.mm.2	Eya1
TC1000003220.mm.2	Nt5dc3		TC1900000343.mm.2	Gm3443
TC1400000176.mm.2	Plau		TC1200000324.mm.2	Ispd
TC0100003468.mm.2	Pogk		TC1700000426.mm.2	Phf1
TC0100000655.mm.2	Stk16		TC0100001201.mm.2	Pik3c2b
TC1000000558.mm.2	Pcbd1		TC0700001793.mm.2	Il4ra
TC0100001617.mm.2	Tagln2		TC0500002266.mm.2	Man2b2
TC0200004565.mm.2	Nphp1		TC1000000907.mm.2	Gm10778
TC0400004195.mm.2	Iffo2		TC1000000909.mm.2	Gm10778
TC0500003305.mm.2	Zfp11		TC1000002759.mm.2	Phxr2
TC0500002596.mm.2	Sgcb		TC1800001345.mm.2	Zfp608
TC1300000560.mm.2	Ninj1		TC0500002818.mm.2	Rasgef1b
TC0600002342.mm.2	Nt5c3		TC0800000865.mm.2	Prmt10
TC1600001135.mm.2	Nmral1		TC1300002247.mm.2	Zfp459
TC0100001656.mm.2	Exo1		TC0800000368.mm.2	Rnf122
TC0300002328.mm.2	Msto1		TC0200004418.mm.2	Plcb2
TC0400001677.mm.2	Id3		TC1300000275.mm.2	Fam65b
TC0500003174.mm.2	Dtx1		TC1600001400.mm.2	Bcl6
TC1100001095.mm.2	Fam57a		TC1900001128.mm.2	Ms4a1
TC1300001135.mm.2	Serf1		TC0X00002016.mm.2	Gm21883
TC0200002044.mm.2	Crls1		TC0X00001515.mm.2	Fam120c
TC1700000550.mm.2	Rrp1b		TC0X00003146.mm.2	Lrch2
TC0800000172.mm.2	Agpat5		TC1100000585.mm.2	Cdkl3
TC0200002232.mm.2	Gins1		TC1100003037.mm.2	Chd3
TC0400004178.mm.2	Dnajc25		TC1700001780.mm.2	Cpne5
TC0500003490.mm.2	3110082I17Rik		TC0800000036.mm.2	Cers4
TC1700001457.mm.2	Mrpl18		TC1300001764.mm.2	Serpinb1c
TC1600001254.mm.2	Mcm4		TC0400000996.mm.2	Atg4c
TC1100001586.mm.2	Cdc6		TC0300000096.mm.2	Car2
TC0200003308.mm.2	Cdk9; Mir2861; Mir3960		TC1100001090.mm.2	1700016K19Rik
TC0900000124.mm.2	Smco4		TC1100004144.mm.2	Tmc6
TC0200001150.mm.2	Ube2e3		TC1900001109.mm.2	Tkfc
TC0400002945.mm.2	Ttc39b		TC1000000846.mm.2	Mum1
TC1500000658.mm.2	Lgals1		TC1200002119.mm.2	Noxred1
TC0200002645.mm.2	Pfdn4		TC0600000941.mm.2	Nagk
TC0500000532.mm.2	Pi4k2b		TC1900000111.mm.2	Ehd1
TC0500001296.mm.2	Vsig10		TC1300002772.mm.2	Zfp595
TC0100001170.mm.2	Fam72a		TC0900002971.mm.2	Bfsp2
TC1500001872.mm.2	Csnk1e		TC0300001038.mm.2	Sike1
TC1300002037.mm.2	Cltb		TC1300002553.mm.2	Pik3r1
TC0900000876.mm.2	Rps27l		TC0700002421.mm.2	C5ar2
TC1400000742.mm.2	Abhd4		TC1900000593.mm.2	AI606181
TC1700002822.mm.2	H2-T22; H2-T9		TC0200003436.mm.2	Scai
TC0400003746.mm.2	Ldlrap1		TC0700001833.mm.2	AI467606
TC1000000047.mm.2	Nup43		TC1800001151.mm.2	4933408B17Rik
TC1300000568.mm.2	Omd		TC1000000834.mm.2	Cnn2
TC1600001198.mm.2	Socs1		TC0700000818.mm.2	Gm21948; Il4i1; Nup62
TC0700002704.mm.2	Mrps12		TC1100001006.mm.2	Zzef1
TC0700002172.mm.2	Tmem238		TC0100002495.mm.2	Acadl
TC0900000849.mm.2	Oaz2		TC0700004258.mm.2	Nsmce1
TC1500000641.mm.2	Csf2rb		TC1500000248.mm.2	Vps13b
TC1600000208.mm.2	Ydjc		TC0400002514.mm.2	Fancg
TC1500001971.mm.2	Arfgap3		TC0500000717.mm.2	Srd5a3
TC0200004750.mm.2	Rrbp1		TC1100001545.mm.2	Cisd3
TC0800001797.mm.2	Angpt2		TC1100000785.mm.2	Grap
TC1000001598.mm.2	Cnpy2		TC1200001974.mm.2	Tmem229b
TC1200001644.mm.2	Bzw2		TC0X00002851.mm.2	Brwd3
TC0200003605.mm.2	Itgb6		TC0300000787.mm.2	Dennd4b
TC0400003705.mm.2	Nudc		TC0300000968.mm.2	Prkab2
TC0500003001.mm.2	Hscb		TC0100000949.mm.2	Gm9994
TC1100003326.mm.2	Evi2a; Evi2b; Gm21975		TC0X00001851.mm.2	Bcor; 2900008C10Rik
TC0400003343.mm.2	Nasp		TC0600001400.mm.2	Clec4b1
TC0500002642.mm.2	Ppat		TC1400001738.mm.2	4930596D02Rik
TC1400002600.mm.2	Dis3		TC0300000973.mm.2	Gm5544
TC1300000364.mm.2	Serpinb9		TC1000002229.mm.2	Chst3
TC0300002797.mm.2	S1pr1		TC0800001874.mm.2	Ikbkb
TC0300002605.mm.2	Atp1a1		TC1700000216.mm.2	Vmn2r124
TC0100002033.mm.2	Mcm3		TC1100003147.mm.2	Spns3
TC0700002786.mm.2	Fxyd5; Mir7050		TC0900003080.mm.2	Fbxw14
TC0500003566.mm.2	Aimp2		TC1000001551.mm.2	B4galnt1
TC0300001448.mm.2	Ccbl2		TC0800001226.mm.2	Rltpr
TC1000003153.mm.2	Erbb3		TC1100004249.mm.2	BC017643
TC0700004525.mm.2	Hras		TC0900000095.mm.2	Mtmr2
TC0400001327.mm.2	Svbp		TC0700004019.mm.2	Olfr700
TC0100003666.mm.2	6330403A02Rik		TC1100001785.mm.2	Milr1
TC1400001695.mm.2	Dph3		TC0600002626.mm.2	Cml1
TC1500002289.mm.2	Rarg		TC1400002267.mm.2	Ptk2b
TC1000002043.mm.2	Amd2; Amd1		TC1000003207.mm.2	Neurod4
TC0900002879.mm.2	Rnf7		TC0500002743.mm.2	Rchy1
TC0400001274.mm.2	Eif2b3		TC0600003324.mm.2	E330021D16Rik
TC1700002170.mm.2	Polr1c		TC0200003005.mm.2	Nsun6
TC1700001677.mm.2	Fam195a		TC1700002783.mm.2	Gpsm3
TC1600001303.mm.2	Slc25a1		TC0300002760.mm.2	Fam102b
TC0200001836.mm.2	Eif3j2; Eif3j1
TC1700000143.mm.2	Tcp1
TC1500000921.mm.2	Pphln1
TC0700004224.mm.2	Ndufab1
TC0400004032.mm.2	Apitd1
TC1700002783.mm.2	Gpsm3
TC0300002760.mm.2	Fam102b
TC0500002743.mm.2	Rchy1
TC0600003324.mm.2	E330021D16Rik
TC0200003005.mm.2	Nsun6
TC1400002267.mm.2	Ptk2b
TC1000003207.mm.2	Neurod4
TC0900000095.mm.2	Mtmr2
TC0700004019.mm.2	Olfr700
TC1100001785.mm.2	Milr1
TC0600002626.mm.2	Cml1
TC1000001551.mm.2	B4galnt1
TC0800001226.mm.2	Rltpr
TC1100004249.mm.2	BC017643
TC0900003080.mm.2	Fbxw14
TC0800001874.mm.2	Ikbkb
TC1700000216.mm.2	Vmn2r124
TC1100003147.mm.2	Spns3
TC0300000973.mm.2	Gm5544
TC1000002229.mm.2	Chst3
TC0X00001851.mm.2	Bcor; 2900008C10Rik
TC0600001400.mm.2	Clec4b1
TC1400001738.mm.2	4930596D02Rik
TC0300000787.mm.2	Dennd4b
TC0300000968.mm.2	Prkab2
TC0100000949.mm.2	Gm9994
TC0X00002851.mm.2	Brwd3
TC1200001974.mm.2	Tmem229b
TC0500000717.mm.2	Srd5a3
TC1100001545.mm.2	Cisd3
TC1100000785.mm.2	Grap
TC0700004258.mm.2	Nsmce1
TC1500000248.mm.2	Vps13b
TC0400002514.mm.2	Fancg
TC1100001006.mm.2	Zzef1
TC0100002495.mm.2	Acadl
TC0700000818.mm.2	Gm21948; Il4i1; Nup62
TC1800001151.mm.2	4933408B17Rik
TC1000000834.mm.2	Cnn2
TC0700002421.mm.2	C5ar2
TC1900000593.mm.2	AI606181
TC0200003436.mm.2	Scai
TC0700001833.mm.2	AI467606
TC1300002772.mm.2	Zfp595
TC0900002971.mm.2	Bfsp2
TC0300001038.mm.2	Sike1
TC1300002553.mm.2	Pik3r1
TC0600000941.mm.2	Nagk
TC1900000111.mm.2	Ehd1
TC1100004144.mm.2	Tmc6
TC1900001109.mm.2	Tkfc
TC1000000846.mm.2	Mum1
TC1200002119.mm.2	Noxred1
TC0400000996.mm.2	Atg4c
TC0300000096.mm.2	Car2
TC1100001090.mm.2	1700016K19Rik
TC0800000036.mm.2	Cers4
TC1300001764.mm.2	Serpinb1c
TC1100003037.mm.2	Chd3
TC1700001780.mm.2	Cpne5
TC0X00003146.mm.2	Lrch2
TC1100000585.mm.2	Cdkl3
TC0X00002016.mm.2	Gm21883
TC0X00001515.mm.2	Fam120c
TC1900001128.mm.2	Ms4a1
TC0200004418.mm.2	Plcb2
TC1300000275.mm.2	Fam65b
TC1600001400.mm.2	Bcl6
TC1300002247.mm.2	Zfp459
TC0800000368.mm.2	Rnf122
TC0500002818.mm.2	Rasgef1b
TC0800000865.mm.2	Prmt10
TC1800001345.mm.2	Zfp608
TC0500002266.mm.2	Man2b2
TC1000000907.mm.2	Gm10778
TC1000000909.mm.2	Gm10778
TC1000002759.mm.2	Phxr2
TC0700001793.mm.2	Il4ra
TC1700000426.mm.2	Phf1
TC0100001201.mm.2	Pik3c2b
TC1200000324.mm.2	Ispd
TC0100001985.mm.2	Eya1
TC1900000343.mm.2	Gm3443
TC0200001843.mm.2	Sord
TC1800001154.mm.2	Cdc23
TC1600000678.mm.2	Slc9c1
TC0600003365.mm.2	Slco1a1
TC1200001830.mm.2	Klhl28
TC0400000777.mm.2	Kdm4c
TC1600000179.mm.2	Abcc1
TC0800001037.mm.2	Nod2
TC0700002180.mm.2	Zfp579
TC1000001913.mm.2	L3mbtl3
TC1000000653.mm.2	Tmem26
TC1100004183.mm.2	Sgsh
TC1000001894.mm.2	Enpp1
TC0500003632.mm.2	Slc46a3
TC1300000607.mm.2	Gadd45g
TC1700000522.mm.2	Dnah8
TC1500002209.mm.2	Fmnl3
TC0900002047.mm.2	Ccdc15
TC1700002347.mm.2	Dennd1c
TC1800001500.mm.2	Mppe1
TC0200004396.mm.2	Rasgrp1
TC1600000448.mm.2	Tnk2
TC1200001625.mm.2	Hdac9
TC0100003210.mm.2	Rgs18
TC0300000635.mm.2	Ctso
TC1900000572.mm.2	Entpd1
TC0600002323.mm.2	Nod1
TC0700002087.mm.2	Tspan32
TC0300002734.mm.2	Cyb561d1
TC0700001423.mm.2	Fchsd2
TC1500000217.mm.2	Sema5a
TC0800000005.mm.2	Arhgef18
TC1700001501.mm.2	Prdm9
TC0600003475.mm.2	Dennd5b
TC1700002063.mm.2	Olfr99
TC1700001241.mm.2	Eml4
TC0700004141.mm.2	Cyp2r1
TC0500002843.mm.2	Hpse
TC0800001619.mm.2	Cd209a
TC1900000114.mm.2	Map4k2
TC1600001638.mm.2	Zdhhc23
TC0100003042.mm.2	Pfkfb2; C4bp-ps1
TC0700000458.mm.2	Blvrb
TC0X00001343.mm.2	Zcchc18
TC1100001782.mm.2	Prr29
TC1700001357.mm.2	Tfb1m
TC1200002070.mm.2	Elmsan1
TC0700004649.mm.2	Flt3l
TC0900003282.mm.2	Ano10
TC1700000584.mm.2	Adamts10
TC1200000282.mm.2	Sypl
TC0800000679.mm.2	2001-03-01
TC1400002608.mm.2	Klf12
TC0200001948.mm.2	Chchd5
TC1500002038.mm.2	Mapk12
TC0X00003401.mm.2	Gprasp2
TC0500003297.mm.2	Stx2
TC0100003264.mm.2	Rgl1
TC0X00000069.mm.2	Gripap1
TC0200005243.mm.2	Zfp217
TC0800002931.mm.2	Fuk
TC0200000486.mm.2	Ralgds
TC1600001379.mm.2	Etv5
TC0700002603.mm.2	Irgc1
TC0100003856.mm.2	Cr2
TC1000001684.mm.2	Syne1
TC0200001023.mm.2	Gad1
TC0600000765.mm.2	Ndnf
TC0700003908.mm.2	Hbb-bt; Hbb-b2
TC1100000339.mm.2	Hba-a1; Hba-a2
TC0700003909.mm.2	Hbb-bs; Hbb-b1
TC1100000336.mm.2	Hba-a2; Hba-a1
#%result_name=Analysis_20
#%array_type=Clariom_S_Mouse
#%annotation=Clariom_S_Mouse.r1.na36.mm10.a1.transcript.csv
#%comparison=CD138+CD19+: ISLET vs PLN

## Sheet: Table 5, Repressed ASC genes
ESM Table 5. Lists of ASC genes shared between B cell subsets based on a PLN and pancreatic islet comparison.
Corresponding to Fig 4
Highlighted are induced genes in comparison to a known ASC gene list repressed upon differentation
ID	CD138-CD19+: ISLET Avg (log2)	CD138-CD19+: PLN Avg (log2)	Fold Change	FDR P-val	Gene Symbol			ID	CD138+CD19+: ISLET Avg (log2)	CD138+CD19+: PLN Avg (log2)	Fold Change	FDR P-val	Gene Symbol
TC1600000346.mm.2	13.56	8.83	26.47	4.81e-06	Rtp4			TC1600001092.mm.2	12.05	7.87	18.05	6.53e-05	Mx2
TC1600001092.mm.2	12.16	7.72	21.66	2.02e-05	Mx2			TC1600000346.mm.2	12.92	9.13	13.86	1.16e-05	Rtp4
TC1900000501.mm.2	11.53	8	11.53	0.0004	Ifit3			TC0100003591.mm.2	10.77	7.25	11.5	2.12e-05	Pydc4
TC0100003591.mm.2	11.3	7.78	11.47	2.41e-05	Pydc4			TC1900000501.mm.2	11.22	7.9	9.98	0.0006	Ifit3
TC0500003176.mm.2	9.42	6	10.7	1.5e-05	Oas3			TC0500003176.mm.2	9.1	6.17	7.65	4.4e-05	Oas3
TC1000000636.mm.2	13.87	10.72	8.9	1.68e-05	Egr2			TC1100001236.mm.2	14.37	11.64	6.63	2.99e-05	Slfn5
TC1100001236.mm.2	14.39	11.32	8.42	1.68e-05	Slfn5			TC0100001634.mm.2	11.59	8.89	6.51	4.4e-05	Pydc3
TC1900000500.mm.2	11.53	8.69	7.14	0.0003	Ifit2			TC0300000809.mm.2	8.99	6.42	5.95	0.0044	S100a6
TC1500001067.mm.2	12.64	9.89	6.73	0.0004	Nr4a1			TC0500002840.mm.2	16.33	13.87	5.51	5.19e-05	Plac8
TC0800000416.mm.2	10.88	8.34	5.81	7.07e-05	Dusp4			TC1100002003.mm.2	14.84	12.5	5.04	0.0001	Rnf213
TC0700000562.mm.2	13.36	10.9	5.51	0.0006	Nfkbid			TC0800000416.mm.2	10.67	8.55	4.34	0.0006	Dusp4
TC0100001634.mm.2	11.79	9.53	4.79	0.0001	Pydc3			TC0200001056.mm.2	10.06	7.96	4.3	0.0295	Cdca7
TC0300000809.mm.2	9.16	6.91	4.76	0.0108	S100a6			TC1900000500.mm.2	10.63	8.58	4.12	0.0016	Ifit2
TC0500001239.mm.2	7.65	5.42	4.68	0.0008	Oasl2			TC1000000636.mm.2	13.99	12	3.98	0.001	Egr2
TC0400003732.mm.2	10.76	8.89	3.67	0.0022	Zfp593			TC1500001717.mm.2	8.82	6.91	3.78	0.001	Lynx1
TC1100002003.mm.2	14.74	12.9	3.59	0.0005	Rnf213			TC0500001239.mm.2	7.53	5.68	3.6	0.011	Oasl2
TC0700003941.mm.2	12.03	10.44	3	0.0021	Trim30b			TC0700000562.mm.2	12.39	10.58	3.53	0.0065	Nfkbid
TC0500002840.mm.2	16.12	14.54	2.99	0.0009	Plac8			TC0400003732.mm.2	10.37	8.8	2.98	0.0021	Zfp593
TC0100003320.mm.2	13.94	12.69	2.39	0.0017	Tor3a			TC1500001067.mm.2	12.26	10.77	2.81	0.0163	Nr4a1
TC1100003382.mm.2	14.65	13.43	2.33	0.0023	Slfn8			TC0700003941.mm.2	11.83	10.38	2.73	0.002	Trim30b
TC0200001056.mm.2	9.14	7.95	2.28	0.0391	Cdca7			TC0100001018.mm.2	13.39	11.99	2.63	0.0167	Phlpp1
TC0100001018.mm.2	13.38	12.28	2.14	0.0084	Phlpp1			TC0100003320.mm.2	13.83	12.69	2.2	0.0029	Tor3a
TC1500001717.mm.2	8.73	7.68	2.08	0.0128	Lynx1			TC1100003382.mm.2	14.46	13.42	2.06	0.002	Slfn8
TC1700001390.mm.2	13.75	14.75	-2	0.0087	Ezr			TC0300002237.mm.2	12.42	13.44	-2.02	0.0148	D930015E06Rik
TC1700001311.mm.2	8.41	9.44	-2.04	0.0303	Ttc7			TC1300000882.mm.2	10.89	11.9	-2.02	0.0054	Lpcat1
TC1400001052.mm.2	13.14	14.17	-2.05	0.0179	5031414D18Rik			TC1700001955.mm.2	7.54	8.57	-2.03	0.0077	Lta
TC0X00003430.mm.2	13.74	14.79	-2.06	0.025	Arhgap4			TC1700001390.mm.2	13.62	14.68	-2.08	0.0021	Ezr
TC0500003518.mm.2	13.79	14.84	-2.07	0.0272	Card11			TC1100003073.mm.2	14.44	15.53	-2.12	0.0231	Acap1
TC1100003073.mm.2	14.62	15.69	-2.11	0.0385	Acap1			TC0X00000694.mm.2	13.1	14.22	-2.18	0.0221	Srpk3
TC0700004221.mm.2	13.52	14.62	-2.15	0.0062	Gga2			TC1000001661.mm.2	13.86	14.99	-2.19	0.019	Tespa1
TC1000000778.mm.2	13.36	14.47	-2.17	0.0139	Icosl			TC1800000191.mm.2	9.86	10.99	-2.19	0.023	Galnt1
TC1300000882.mm.2	10.93	12.08	-2.22	0.0026	Lpcat1			TC1700002102.mm.2	10.55	11.68	-2.2	0.0075	Crisp3
TC1800000191.mm.2	9.73	10.88	-2.23	0.0186	Galnt1			TC0200001546.mm.2	7.86	9.03	-2.26	0.0067	Lmo2
TC0500003205.mm.2	9.7	10.87	-2.24	0.0381	Tctn1			TC1900001622.mm.2	11.92	13.12	-2.29	0.0478	Calhm2
TC0200003754.mm.2	9.11	10.3	-2.27	0.0065	Wipf1			TC0X00001922.mm.2	10.92	12.12	-2.3	0.0026	Slc9a7
TC1700001955.mm.2	7.57	8.8	-2.34	0.0016	Lta			TC1100002579.mm.2	13.95	15.15	-2.3	0.002	Ublcp1
TC0500002936.mm.2	12.94	14.18	-2.35	0.0053	Fam69a			TC1000000778.mm.2	13	14.21	-2.31	0.0254	Icosl
TC0200005454.mm.2	11.03	12.26	-2.36	0.0267	Rgs19			TC0500002936.mm.2	13.09	14.3	-2.31	0.0056	Fam69a
TC1300000148.mm.2	10.28	11.51	-2.36	0.0017	Elmo1			TC1100001158.mm.2	8.16	9.36	-2.31	0.0267	Unc119
TC1100000343.mm.2	12.52	13.78	-2.39	0.0038	Stk10			TC0700004221.mm.2	13.35	14.56	-2.32	0.0011	Gga2
TC1000001661.mm.2	14.05	15.31	-2.39	0.015	Tespa1			TC1700001311.mm.2	8.23	9.45	-2.33	0.0353	Ttc7
TC0X00001922.mm.2	10.63	11.89	-2.4	0.0037	Slc9a7			TC0200003754.mm.2	8.91	10.16	-2.37	0.0043	Wipf1
TC0300002237.mm.2	12.3	13.6	-2.46	0.0028	D930015E06Rik			TC0100003323.mm.2	13.6	14.86	-2.38	0.0011	Ralgps2
TC0500002480.mm.2	13.37	14.67	-2.46	0.002	Tlr1			TC1100000343.mm.2	12.59	13.84	-2.39	0.0014	Stk10
TC1700002102.mm.2	9.68	10.98	-2.47	0.0023	Crisp3			TC0X00003430.mm.2	13.33	14.59	-2.4	0.0167	Arhgap4
TC0100003323.mm.2	13.85	15.16	-2.48	0.0005	Ralgps2			TC1300000148.mm.2	10.14	11.41	-2.41	0.0035	Elmo1
TC0500000785.mm.2	12.61	13.93	-2.49	0.0053	Stap1			TC1300001762.mm.2	13.6	14.87	-2.42	0.0161	Serpinb1a
TC1100001158.mm.2	8.27	9.62	-2.55	0.0334	Unc119			TC1400001052.mm.2	12.74	14.02	-2.43	0.0467	5031414D18Rik
TC0200000740.mm.2	11.98	13.35	-2.58	0.0014	Kynu			TC1900001630.mm.2	10.6	11.9	-2.48	0.0156	Sh3pxd2a
TC1300001762.mm.2	13.68	15.05	-2.59	0.0038	Serpinb1a			TC0500003518.mm.2	13.44	14.76	-2.49	0.0209	Card11
TC1900001622.mm.2	11.69	13.06	-2.59	0.0134	Calhm2			TC1500000699.mm.2	11.66	13	-2.54	0.0048	Cacna1i
TC0700004631.mm.2	12.65	14.06	-2.65	0.0143	Pirb			TC1600000674.mm.2	12.97	14.32	-2.55	0.0008	Btla
TC0X00000694.mm.2	12.97	14.38	-2.66	0.022	Srpk3			TC0700004631.mm.2	12.41	13.76	-2.55	0.0147	Pirb
TC1100002579.mm.2	13.91	15.34	-2.68	0.0004	Ublcp1			TC1300001155.mm.2	12.85	14.29	-2.7	0.0154	Cd180
TC0800000003.mm.2	11.47	12.9	-2.7	0.0287	A430078G23Rik			TC1100002470.mm.2	8.77	10.22	-2.73	0.0011	Il9r
TC1700001953.mm.2	6.95	8.41	-2.76	0.0131	Lst1			TC0X00002988.mm.2	10.3	11.75	-2.74	0.0334	Xkrx
TC1900001630.mm.2	10.6	12.11	-2.85	0.0063	Sh3pxd2a			TC0500002480.mm.2	13.05	14.53	-2.78	0.0016	Tlr1
TC1600002177.mm.2	12.86	14.38	-2.86	0.0019	Dexi			TC0800000003.mm.2	11.25	12.74	-2.79	0.0133	A430078G23Rik
TC0200002544.mm.2	12.51	14.06	-2.92	0.0332	Cd40			TC1500000700.mm.2	13.8	15.33	-2.89	0.0011	Grap2
TC0100003037.mm.2	13.95	15.51	-2.94	0.0006	Cd55			TC0200005454.mm.2	10.49	12.04	-2.93	0.0145	Rgs19
TC1500000699.mm.2	11.53	13.12	-3.02	0.0016	Cacna1i			TC1700001846.mm.2	8.24	9.89	-3.12	0.0043	Pglyrp2
TC1500000700.mm.2	13.48	15.1	-3.09	0.0012	Grap2			TC0100001600.mm.2	12.69	14.33	-3.12	0.0006	Slamf1
TC1300001155.mm.2	12.63	14.27	-3.12	0.003	Cd180			TC0200002544.mm.2	12.17	13.84	-3.18	0.0061	Cd40
TC1500002037.mm.2	11.6	13.26	-3.14	0.0108	Hdac10			TC1000001207.mm.2	12.63	14.31	-3.21	0.0041	Dusp6
TC1600000674.mm.2	12.64	14.29	-3.14	0.0003	Btla			TC0500000785.mm.2	12.36	14.07	-3.27	0.0011	Stap1
TC1700000614.mm.2	13.96	15.62	-3.16	0.001	H2-Oa			TC1700000614.mm.2	13.99	15.72	-3.32	0.0015	H2-Oa
TC0100001164.mm.2	7.93	9.62	-3.22	0.0468	Fcamr			TC1300001789.mm.2	12.52	14.3	-3.42	0.0004	Pxdc1
TC0800002565.mm.2	8.81	10.5	-3.24	0.0247	Il27ra			TC1700000673.mm.2	14.96	16.73	-3.42	2.05e-05	Ltb
TC1000003166.mm.2	11.83	13.55	-3.29	0.0001	Gdf11			TC0100003037.mm.2	13.63	15.42	-3.45	0.0006	Cd55
TC1100002470.mm.2	9.28	11.04	-3.38	0.0003	Il9r			TC1000003166.mm.2	11.96	13.75	-3.47	0.0002	Gdf11
TC0100002349.mm.2	11.34	13.12	-3.43	0.0006	Pgap1			TC0100001164.mm.2	7.7	9.55	-3.61	0.0182	Fcamr
TC1500002039.mm.2	12.47	14.3	-3.57	0.0008	Mapk11			TC0700002989.mm.2	7.34	9.23	-3.71	0.002	Fcgrt
TC0400001599.mm.2	7.8	9.64	-3.59	0.0125	Fgr			TC0100002349.mm.2	11.43	13.43	-4	0.0005	Pgap1
TC1300001789.mm.2	12.48	14.36	-3.7	0.0001	Pxdc1			TC0400001599.mm.2	7.71	9.72	-4.03	0.0325	Fgr
TC1000001207.mm.2	12.49	14.38	-3.71	0.0014	Dusp6			TC0600003329.mm.2	10.58	12.6	-4.06	0.0075	Plbd1
TC1700000673.mm.2	14.72	16.61	-3.72	1.37e-05	Ltb			TC0100000642.mm.2	6.85	8.88	-4.09	0.0235	Cyp27a1
TC0600003329.mm.2	11.47	13.39	-3.77	0.0091	Plbd1			TC1600000116.mm.2	12.14	14.17	-4.09	7.4e-05	Ciita
TC0100000642.mm.2	7.81	9.73	-3.8	0.0066	Cyp27a1			TC1300002654.mm.2	11.02	13.08	-4.18	0.0011	Gapt
TC0400001667.mm.2	11.14	13.08	-3.82	0.0002	Cnr2			TC1500002037.mm.2	10.74	12.83	-4.26	0.0062	Hdac10
TC0200001546.mm.2	8.03	9.97	-3.84	0.0004	Lmo2			TC0400001667.mm.2	10.97	13.08	-4.31	0.0002	Cnr2
TC0100001600.mm.2	12.73	14.68	-3.87	0.0002	Slamf1			TC1600002177.mm.2	12.2	14.34	-4.41	0.0003	Dexi
TC1600000116.mm.2	12.22	14.3	-4.24	8.49e-05	Ciita			TC0500003205.mm.2	8.83	10.98	-4.46	0.0029	Tctn1
TC0700002989.mm.2	7.05	9.13	-4.24	0.0008	Fcgrt			TC0100003015.mm.2	6.84	9	-4.46	0.0002	Map3k19
TC1300002654.mm.2	11.17	13.29	-4.34	0.0009	Gapt			TC0700002778.mm.2	7.71	9.9	-4.57	0.0116	Ffar1
TC0100003015.mm.2	7.46	9.59	-4.37	0.0002	Map3k19			TC0200000740.mm.2	10.92	13.18	-4.79	9.79e-05	Kynu
TC1700000890.mm.2	12.49	14.64	-4.44	0.0044	Zfp318			TC1500002039.mm.2	11.97	14.32	-5.11	0.0004	Mapk11
TC1700001846.mm.2	8.17	10.38	-4.62	0.0002	Pglyrp2			TC0500001382.mm.2	11.54	13.9	-5.12	0.0007	Hvcn1
TC0700002778.mm.2	7.99	10.21	-4.67	0.0144	Ffar1			TC1700000890.mm.2	12.52	14.88	-5.13	0.0011	Zfp318
TC0X00002988.mm.2	9.17	11.45	-4.88	0.0007	Xkrx			TC0800001616.mm.2	13.92	16.28	-5.16	2.05e-05	Fcer2a
TC0800001616.mm.2	13.85	16.32	-5.55	1.5e-05	Fcer2a			TC1800001637.mm.2	11.19	13.61	-5.38	0.0065	Slc14a1
TC0500001382.mm.2	11.05	13.55	-5.67	0.0025	Hvcn1			TC1700001953.mm.2	5.9	8.63	-6.66	0.0002	Lst1
TC1800001637.mm.2	10.99	13.56	-5.96	0.0046	Slc14a1			TC0800002565.mm.2	7.69	11.11	-10.76	0.0012	Il27ra
TC0100003857.mm.2	11.65	15.59	-15.32	2.73e-06	Cr2			TC0100003857.mm.2	11.38	15.02	-12.4	1.01e-05	Cr2
#%result_name=Analysis_20								#%result_name=Analysis_20
#%array_type=Clariom_S_Mouse								#%array_type=Clariom_S_Mouse
#%annotation=Clariom_S_Mouse.r1.na36.mm10.a1.transcript.csv								#%annotation=Clariom_S_Mouse.r1.na36.mm10.a1.transcript.csv
#%comparison=CD138-CD19+: ISLET vs PLN								#%comparison=CD138+CD19+: ISLET vs PLN

## Sheet: Table 5, Induced ASC_no cut off
SI Table 5. Lists of ASC induced in B cell subsets based on a PLN and pancreatic islet comparison.
Corresponding to Fig 4
FDR <0.05, No fold change cut-off
CD19+CD138-							CD19+CD138+
ID	CD138-CD19+: ISLET Avg (log2)	CD138-CD19+: PLN Avg (log2)	Fold Change	FDR P-val	Gene Symbol		ID	CD138+CD19+: ISLET Avg (log2)	CD138+CD19+: PLN Avg (log2)	Fold Change	FDR P-val	Gene Symbol
TC1500001084.mm.2	14.29	6.19	274.61	0.0134	Krt18		TC1500001084.mm.2	15.12	5.65	709.64	0.0108	Krt18
TC0700004515.mm.2	12.9	7.52	41.8	6.93e-05	Ifitm3		TC0700004515.mm.2	12.08	7.47	24.42	0.0001	Ifitm3
TC1000002099.mm.2	11.57	6.87	25.98	0.0006	Prdm1		TC1000002099.mm.2	12.2	7.79	21.3	0.0004	Prdm1
TC0100003478.mm.2	12.35	8.52	14.24	5.11e-05	Uck2		TC0700000381.mm.2	10	5.93	16.75	0.0079	Kcnn4
TC0600001839.mm.2	11.67	8.21	11.05	0.0023	Asns		TC0600003148.mm.2	11.22	7.19	16.34	0.0144	Cd9
TC0800001095.mm.2	11.26	7.81	10.93	0.0259	Mt1		TC0800001095.mm.2	11.34	7.75	12.08	0.0311	Mt1
TC1000000877.mm.2	13.43	9.97	10.93	4.07e-05	Gadd45b		TC0100003478.mm.2	12.45	9.07	10.35	0.0001	Uck2
TC0100003477.mm.2	13.39	9.97	10.76	0.0001	Uck2		TC1000000877.mm.2	13.41	10.19	9.36	0.0001	Gadd45b
TC0800002431.mm.2	14.41	11.05	10.27	2.93e-05	Bst2		TC0800002431.mm.2	14.42	11.23	9.13	4.4e-05	Bst2
TC0700000381.mm.2	8.87	5.68	9.13	0.0353	Kcnn4		TC0400004170.mm.2	9.85	6.7	8.88	0.0014	Agrn
TC0800003059.mm.2	11.56	8.39	8.96	0.0073	Slc7a5		TC1700001312.mm.2	9.94	6.9	8.23	0.0393	Epcam
TC0200001226.mm.2	9.77	6.72	8.28	0.0004	Slc43a3		TC0600003428.mm.2	8.72	5.7	8.08	0.0282	Bhlhe41
TC1700000505.mm.2	12.14	9.21	7.62	3.67e-05	Pim1		TC0800003059.mm.2	11.26	8.26	8.01	0.0167	Slc7a5
TC0700003010.mm.2	9.63	6.72	7.52	0.0172	Ppp1r15a		TC0100003477.mm.2	12.78	9.99	6.94	0.0004	Uck2
TC0500003256.mm.2	12.31	9.41	7.47	2.37e-05	Rilpl2		TC1500000439.mm.2	7.91	5.12	6.92	0.0097	Trib1
TC0900002764.mm.2	10.79	7.91	7.35	0.0007	Hmgn3		TC1700001451.mm.2	11.08	8.35	6.63	0.002	Igf2r
TC0600001536.mm.2	10	7.12	7.34	0.0215	Gabarapl1		TC0200001866.mm.2	9.13	6.43	6.49	9.79e-05	Sema6d
TC0600003428.mm.2	8.67	5.82	7.23	0.0326	Bhlhe41		TC1100002207.mm.2	10.28	7.67	6.1	0.0115	Tns3
TC0700001116.mm.2	12.92	10.07	7.23	0.0002	Isg20		TC0700001116.mm.2	12.76	10.27	5.63	0.0007	Isg20
TC1100004222.mm.2	8.46	5.63	7.12	0.04	Pycr1		TC1000002725.mm.2	8.56	6.08	5.58	0.0069	Socs2
TC1500000439.mm.2	7.59	4.87	6.58	0.0145	Trib1		TC0500003256.mm.2	12.15	9.71	5.45	9.7e-05	Rilpl2
TC0200001866.mm.2	8.54	5.92	6.15	0.0001	Sema6d		TC0600002565.mm.2	11.59	9.15	5.43	0.0359	Mthfd2
TC0200004913.mm.2	9.61	7.09	5.77	0.015	Bcl2l1		TC1000000571.mm.2	14.37	11.96	5.29	4.07e-05	Ppa1
TC1000000571.mm.2	14.55	12.08	5.54	3.73e-05	Ppa1		TC0200004219.mm.2	11.46	9.13	5.04	0.0045	Cd44
TC0400004170.mm.2	9.78	7.43	5.11	0.0137	Agrn		TC0300002352.mm.2	10.1	7.79	4.94	0.0004	Cks1b
TC1700001827.mm.2	12.59	10.25	5.07	0.0052	Sik1		TC1800000924.mm.2	10.98	8.78	4.59	0.0135	Crem
TC0600002565.mm.2	11.71	9.43	4.87	0.043	Mthfd2		TC0600001839.mm.2	10.66	8.47	4.56	0.0128	Asns
TC0200005290.mm.2	12.61	10.39	4.67	0.0001	Zbp1		TC1200000142.mm.2	13.1	10.91	4.55	9.79e-05	Odc1
TC0800003227.mm.2	8.73	6.52	4.64	0.0035	Mef2b		TC1100001688.mm.2	14.83	12.67	4.49	0.001	Grn
TC1600001722.mm.2	13.52	11.37	4.44	0.0306	Alcam		TC1500001783.mm.2	8.86	6.69	4.47	0.0118	Slc39a4
TC0400001934.mm.2	14.58	12.5	4.24	0.0003	Srm		TC0200001741.mm.2	6.9	4.81	4.26	0.0126	Bub1b
TC1200000142.mm.2	13	10.92	4.23	6.31e-05	Odc1		TC1700002162.mm.2	11.4	9.31	4.26	0.0357	Vegfa
TC1100001688.mm.2	14.86	12.79	4.21	0.0009	Grn		TC1700000505.mm.2	11.5	9.44	4.16	0.0005	Pim1
TC1100004265.mm.2	11.2	9.31	3.7	0.001	Igtp		TC0200001226.mm.2	9.36	7.38	3.94	0.0127	Slc43a3
TC0500003710.mm.2	8.89	7.04	3.62	0.0217	Lrrc8d		TC0400001934.mm.2	14.45	12.5	3.85	0.0005	Srm
TC0300002334.mm.2	12.8	10.96	3.58	0.0021	Fdps		TC0500003710.mm.2	8.89	6.97	3.78	0.0384	Lrrc8d
TC1000003117.mm.2	14.51	12.67	3.58	0.001	Shmt2		TC0200005290.mm.2	12.47	10.59	3.68	0.0004	Zbp1
TC1000002725.mm.2	7.78	5.97	3.53	0.0134	Socs2		TC0600001729.mm.2	8.07	6.21	3.63	0.0008	Sspn
TC0700001624.mm.2	10.78	8.99	3.48	0.0042	Wee1		TC1100004265.mm.2	11.13	9.32	3.5	0.001	Igtp
TC0300002352.mm.2	9.58	7.81	3.41	0.0019	Cks1b		TC1700001827.mm.2	12.07	10.29	3.42	0.009	Sik1
TC0600001729.mm.2	7.61	5.99	3.07	0.0053	Sspn		TC1400001898.mm.2	10.65	8.89	3.38	0.0308	Ero1l
TC0500000488.mm.2	9.32	7.78	2.92	0.0062	Lap3		TC1000000693.mm.2	11.96	10.21	3.37	0.0028	Zwint
TC0200004219.mm.2	10.85	9.33	2.87	0.0154	Cd44		TC1000003117.mm.2	14.47	12.79	3.21	0.0033	Shmt2
TC1300000338.mm.2	13.02	11.51	2.85	0.0005	Irf4		TC0900001365.mm.2	5.91	4.25	3.15	0.0274	Cish
TC1600001177.mm.2	12.71	11.22	2.81	0.0063	Carhsp1		TC0100000774.mm.2	10.56	8.94	3.07	0.0308	Itm2c
TC1500001729.mm.2	6.61	5.13	2.79	0.0131	Ly6c1		TC1600001177.mm.2	13.19	11.62	2.97	0.0115	Carhsp1
TC0200001741.mm.2	6.45	4.98	2.77	0.0292	Bub1b		TC0400002731.mm.2	16.23	14.73	2.83	0.0002	Txn1
TC1100003807.mm.2	11.32	9.87	2.73	0.0314	Vat1		TC1800001176.mm.2	14.66	13.17	2.8	0.0002	Mzb1
TC0900001442.mm.2	8.95	7.52	2.7	0.0499	Cdc25a		TC0700001624.mm.2	11.41	9.93	2.78	0.0044	Wee1
TC1800000924.mm.2	10.57	9.14	2.7	0.0284	Crem		TC0300002334.mm.2	12.54	11.09	2.75	0.0045	Fdps
TC1500001783.mm.2	8.15	6.73	2.68	0.02	Slc39a4		TC0900000255.mm.2	8.76	7.3	2.75	0.0481	Ncapd3
TC1100003836.mm.2	9.97	8.55	2.68	0.0201	Slc25a39		TC1300000338.mm.2	13.03	11.63	2.65	0.0011	Irf4
TC1000000693.mm.2	11.65	10.25	2.64	0.0078	Zwint		TC0600003125.mm.2	8.22	6.81	2.65	0.0077	Lag3
TC0600003169.mm.2	11.94	10.55	2.63	0.0187	Ccnd2		TC0X00003239.mm.2	10.35	8.97	2.61	0.0163	Prdx4
TC1800001462.mm.2	14.4	13.01	2.62	0.0195	Nars		TC1300000560.mm.2	11.49	10.13	2.57	0.0238	Ninj1
TC0400002731.mm.2	16.16	14.78	2.59	0.0004	Txn1		TC1600001135.mm.2	6.95	5.59	2.55	0.001	Nmral1
TC1500001214.mm.2	12.94	11.58	2.57	0.0313	Tars		TC1400000179.mm.2	8.44	7.11	2.52	0.0171	Adk
TC1400001898.mm.2	10.69	9.34	2.55	0.0316	Ero1l		TC0800001094.mm.2	9.46	8.14	2.5	0.0331	Mt2
TC0700001906.mm.2	7.7	6.37	2.52	0.0348	Tacc2		TC0300000528.mm.2	11.59	10.28	2.48	0.0157	Tiparp
TC1100003610.mm.2	13.28	11.96	2.5	0.0139	Atp5g1		TC0200002044.mm.2	10.98	9.68	2.47	0.0154	Crls1
TC0900001365.mm.2	5.41	4.1	2.48	0.03	Cish		TC0800003227.mm.2	8.34	7.06	2.44	0.006	Mef2b
TC1100002134.mm.2	9.6	8.29	2.48	0.0321	Znrf3		TC0400004178.mm.2	7.63	6.37	2.4	0.0325	Dnajc25
TC1400000179.mm.2	8.7	7.39	2.48	0.0181	Adk		TC0900000124.mm.2	8.63	7.38	2.37	0.0082	Smco4
TC1600000763.mm.2	10.44	9.21	2.34	0.0492	Cpox		TC1900001454.mm.2	13.58	12.33	2.37	0.0044	Ide
TC0400003814.mm.2	5.17	3.96	2.3	0.0245	Alpl		TC0200001150.mm.2	9.7	8.46	2.36	0.0288	Ube2e3
TC0300000528.mm.2	11.34	10.15	2.29	0.0384	Tiparp		TC1500000658.mm.2	10.71	9.48	2.35	0.0149	Lgals1
TC1700000461.mm.2	11.53	10.35	2.27	0.022	Hmga1; Hmga1-rs1		TC1600000234.mm.2	9.78	8.57	2.31	0.0157	Dgcr6
TC0500001732.mm.2	10.91	9.76	2.22	0.0113	Kdelr2		TC1500001872.mm.2	12.59	11.39	2.3	0.0415	Csnk1e
TC0X00003239.mm.2	10.34	9.2	2.21	0.0272	Prdx4		TC1300002037.mm.2	8.4	7.21	2.28	0.0164	Cltb
TC0600000591.mm.2	10.55	9.41	2.21	0.0109	Mpp6		TC0900000876.mm.2	15.04	13.86	2.27	0.0219	Rps27l
TC0700002629.mm.2	12.54	11.42	2.18	0.0004	Pafah1b3		TC1500000641.mm.2	9.99	8.85	2.21	0.0244	Csf2rb
TC1600000234.mm.2	9.47	8.35	2.18	0.0196	Dgcr6		TC1500001971.mm.2	8.64	7.5	2.21	0.0449	Arfgap3
TC0600000661.mm.2	13.96	12.86	2.15	0.0338	Gars		TC0200004750.mm.2	11.87	10.74	2.2	0.0044	Rrbp1
TC1900001454.mm.2	13.38	12.28	2.14	0.0221	Ide		TC1000001598.mm.2	12.8	11.68	2.18	0.0127	Cnpy2
TC1500000698.mm.2	13.19	12.11	2.12	0.0433	Atf4		TC1300000364.mm.2	6.72	5.63	2.13	0.0255	Serpinb9
TC0800001094.mm.2	9.13	8.05	2.11	0.024	Mt2		TC0900002764.mm.2	10.11	9.04	2.09	0.0241	Hmgn3
TC0400000507.mm.2	11.58	10.51	2.1	0.0031	Nans		TC1000002043.mm.2	10.72	9.69	2.04	0.0277	Amd2; Amd1
TC0X00001322.mm.2	11.8	10.73	2.1	0.043	Wbp5		TC1100003807.mm.2	11.57	10.57	1.99	0.0315	Vat1
TC1500001870.mm.2	10.5	9.43	2.1	0.0121	Tmem184b		TC1500001870.mm.2	10.38	9.4	1.98	0.007	Tmem184b
TC0600003125.mm.2	7.94	6.88	2.08	0.0198	Lag3		TC1800001462.mm.2	14.33	13.35	1.97	0.0344	Nars
TC1800001176.mm.2	14.58	13.54	2.05	0.0054	Mzb1		TC1200001306.mm.2	6.98	6.01	1.96	0.0101	Ncapg2
TC1100003941.mm.2	11.41	10.38	2.04	0.0121	Kpna2		TC0700003581.mm.2	11.32	10.36	1.95	0.0429	Idh2
TC1600001135.mm.2	6.71	5.71	2	0.0035	Nmral1		TC0700004002.mm.2	14.54	13.6	1.92	0.0144	Gvin1
TC1300000560.mm.2	10.97	9.98	1.99	0.0462	Ninj1		TC0400000698.mm.2	12.08	11.17	1.88	0.0238	Slc31a1
TC0400002513.mm.2	13.01	12.06	1.94	0.0131	Vcp		TC1700000078.mm.2	9.26	8.38	1.84	0.0283	Rsph3a
TC1600001944.mm.2	12.56	11.61	1.94	0.0316	D16Ertd472e		TC0600000854.mm.2	10.98	10.12	1.81	0.0258	Retsat
TC1000002043.mm.2	10.42	9.48	1.92	0.0118	Amd2; Amd1		TC0900002158.mm.2	9.52	8.66	1.81	0.0166	Hmbs
TC1800001162.mm.2	9.99	9.05	1.91	0.0204	Etf1		TC1800001453.mm.2	14.21	13.38	1.78	0.0421	Txnl1
TC1600001939.mm.2	10.04	9.12	1.89	0.0421	Btg3; Gm7334		TC1000000837.mm.2	14.32	13.5	1.76	0.0075	Gpx4
TC0300001984.mm.2	14.02	13.12	1.87	0.0177	Ufm1		TC0300001984.mm.2	13.91	13.11	1.75	0.0157	Ufm1
TC1700000078.mm.2	9.23	8.35	1.85	0.0247	Rsph3a		TC0900002969.mm.2	14.77	13.97	1.74	0.0441	Cdv3
TC0100002554.mm.2	8.84	7.95	1.85	0.047	Pecr		TC0200004951.mm.2	16.23	15.44	1.73	0.0333	Eif2s2
TC1000000837.mm.2	14.11	13.23	1.84	0.0091	Gpx4		TC0200003532.mm.2	14.34	13.57	1.72	0.0479	Arl5a
TC1500002151.mm.2	8.34	7.49	1.8	0.0339	Amigo2		TC1600002178.mm.2	8.66	7.92	1.68	0.0298	Litaf
TC0800002961.mm.2	15.37	14.56	1.75	0.0088	Kars		TC0X00002085.mm.2	15.46	14.74	1.65	0.026	Lamp2
TC0200004951.mm.2	16.23	15.45	1.72	0.0294	Eif2s2		TC1600001944.mm.2	12.2	11.5	1.63	0.0455	D16Ertd472e
TC0900002969.mm.2	14.86	14.09	1.71	0.0425	Cdv3		TC0400002513.mm.2	12.81	12.11	1.63	0.0191	Vcp
TC0500001522.mm.2	13.98	13.25	1.66	0.0183	Tpst1		TC0500001522.mm.2	13.87	13.18	1.61	0.0191	Tpst1
TC0X00002637.mm.2	10.34	9.62	1.65	0.0214	Pdk3		TC0400003814.mm.2	4.98	4.31	1.59	0.0455	Alpl
TC0X00002085.mm.2	15.24	14.52	1.64	0.014	Lamp2		TC0600002253.mm.2	15.21	14.61	1.53	0.0411	Cycs
TC1400001664.mm.2	10.78	10.23	1.47	0.0294	Spcs1		TC0700002629.mm.2	12.77	12.19	1.5	0.0475	Pafah1b3
TC0900002158.mm.2	9.43	8.88	1.46	0.0346	Hmbs		TC0100003513.mm.2	15.12	14.55	1.49	0.0261	Atf6
TC1100003796.mm.2	4.64	5.29	-1.57	0.0428	Ccr10		TC0800002961.mm.2	15.35	14.79	1.47	0.0424	Kars
TC0600003475.mm.2	12.05	12.85	-1.74	0.0314	Dennd5b		TC0700000764.mm.2	8.37	8.97	-1.51	0.0411	Zfp658
TC1000001894.mm.2	11.77	12.72	-1.93	0.0246	Enpp1		TC0200004491.mm.2	12.45	13.28	-1.78	0.0139	Mfap1b
TC1300001835.mm.2	10.53	11.6	-2.09	0.0408	Txndc5		TC0500002266.mm.2	10.08	11.32	-2.37	0.0409	Man2b2
TC0500002805.mm.2	7.52	9.16	-3.11	0.0106	Antxr2		TC1000001894.mm.2	11.74	13.11	-2.59	0.0051	Enpp1
TC0900000976.mm.2	7.11	8.86	-3.38	0.0376	Nedd4		TC1900000572.mm.2	8.24	9.7	-2.76	0.0359	Entpd1
TC1200001605.mm.2	9.33	11.17	-3.56	0.0028	Pik3cg		TC0600003475.mm.2	11.73	13.24	-2.85	0.0029	Dennd5b
TC1900000646.mm.2	9.97	12.57	-6.04	0.0019	Scd2; Mir5114		TC0500002805.mm.2	7.23	8.92	-3.23	0.0068	Antxr2

## Sheet: Table 5, Repressed ASC_nocutoff
ESM Table 5. Lists of ASC repressed in B cell subsets based on a PLN and pancreatic islet comparison.
Corresponding to Fig 4
FDR <0.05, No fold change cut-off
CD19+CD138-							CD19+CD138+
ID	CD138-CD19+: ISLET Avg (log2)	CD138-CD19+: PLN Avg (log2)	Fold Change	FDR P-val	Gene Symbol		ID	CD138+CD19+: ISLET Avg (log2)	CD138+CD19+: PLN Avg (log2)	Fold Change	FDR P-val	Gene Symbol
TC0600001532.mm.2	6.2	9.15	-7.73	0.0048	Clec12a		TC0800002565.mm.2	7.69	11.11	-10.76	0.0012	Il27ra
TC1800001637.mm.2	10.99	13.56	-5.96	0.0046	Slc14a1		TC1700001953.mm.2	5.9	8.63	-6.66	0.0002	Lst1
TC0500001382.mm.2	11.05	13.55	-5.67	0.0025	Hvcn1		TC0100003856.mm.2	12.35	14.8	-5.47	7.4e-05	Cr2
TC0800001616.mm.2	13.85	16.32	-5.55	1.5e-05	Fcer2a		TC1800001637.mm.2	11.19	13.61	-5.38	0.0065	Slc14a1
TC0100003856.mm.2	12.66	15.09	-5.39	0.0001	Cr2		TC0800001616.mm.2	13.92	16.28	-5.16	2.05e-05	Fcer2a
TC0X00002988.mm.2	9.17	11.45	-4.88	0.0007	Xkrx		TC1700000890.mm.2	12.52	14.88	-5.13	0.0011	Zfp318
TC0700002778.mm.2	7.99	10.21	-4.67	0.0144	Ffar1		TC0500001382.mm.2	11.54	13.9	-5.12	0.0007	Hvcn1
TC1700001846.mm.2	8.17	10.38	-4.62	0.0002	Pglyrp2		TC1500002039.mm.2	11.97	14.32	-5.11	0.0004	Mapk11
TC1700000890.mm.2	12.49	14.64	-4.44	0.0044	Zfp318		TC0700002603.mm.2	5.46	7.76	-4.96	0.0061	Irgc1
TC0100003015.mm.2	7.46	9.59	-4.37	0.0002	Map3k19		TC0200000740.mm.2	10.92	13.18	-4.79	9.79e-05	Kynu
TC1300002654.mm.2	11.17	13.29	-4.34	0.0009	Gapt		TC0700002778.mm.2	7.71	9.9	-4.57	0.0116	Ffar1
TC1600000116.mm.2	12.22	14.3	-4.24	8.49e-05	Ciita		TC0500003205.mm.2	8.83	10.98	-4.46	0.0029	Tctn1
TC0700002989.mm.2	7.05	9.13	-4.24	0.0008	Fcgrt		TC0100003015.mm.2	6.84	9	-4.46	0.0002	Map3k19
TC1700000359.mm.2	9.7	11.65	-3.87	0.0004	Ift140		TC1600002177.mm.2	12.2	14.34	-4.41	0.0003	Dexi
TC0100001600.mm.2	12.73	14.68	-3.87	0.0002	Slamf1		TC0400001667.mm.2	10.97	13.08	-4.31	0.0002	Cnr2
TC0200001546.mm.2	8.03	9.97	-3.84	0.0004	Lmo2		TC1500002037.mm.2	10.74	12.83	-4.26	0.0062	Hdac10
TC0400001667.mm.2	11.14	13.08	-3.82	0.0002	Cnr2		TC1300002654.mm.2	11.02	13.08	-4.18	0.0011	Gapt
TC0100000642.mm.2	7.81	9.73	-3.8	0.0066	Cyp27a1		TC0100000642.mm.2	6.85	8.88	-4.09	0.0235	Cyp27a1
TC0600003329.mm.2	11.47	13.39	-3.77	0.0091	Plbd1		TC1600000116.mm.2	12.14	14.17	-4.09	7.4e-05	Ciita
TC1700000673.mm.2	14.72	16.61	-3.72	1.37e-05	Ltb		TC0600003329.mm.2	10.58	12.6	-4.06	0.0075	Plbd1
TC1000001207.mm.2	12.49	14.38	-3.71	0.0014	Dusp6		TC0400001599.mm.2	7.71	9.72	-4.03	0.0325	Fgr
TC1300001789.mm.2	12.48	14.36	-3.7	0.0001	Pxdc1		TC0100002349.mm.2	11.43	13.43	-4	0.0005	Pgap1
TC1100002127.mm.2	8.29	10.18	-3.69	0.0149	Emid1		TC0X00000069.mm.2	9.84	11.83	-3.99	0.0053	Gripap1
TC0400001599.mm.2	7.8	9.64	-3.59	0.0125	Fgr		TC0100003264.mm.2	7.64	9.6	-3.89	0.0231	Rgl1
TC1500002039.mm.2	12.47	14.3	-3.57	0.0008	Mapk11		TC0700002989.mm.2	7.34	9.23	-3.71	0.002	Fcgrt
TC0100002349.mm.2	11.34	13.12	-3.43	0.0006	Pgap1		TC0100001164.mm.2	7.7	9.55	-3.61	0.0182	Fcamr
TC1100002470.mm.2	9.28	11.04	-3.38	0.0003	Il9r		TC1000003166.mm.2	11.96	13.75	-3.47	0.0002	Gdf11
TC0500002893.mm.2	7.03	8.78	-3.35	0.0004	Abcg3		TC0100003037.mm.2	13.63	15.42	-3.45	0.0006	Cd55
TC1000003166.mm.2	11.83	13.55	-3.29	0.0001	Gdf11		TC1300001789.mm.2	12.52	14.3	-3.42	0.0004	Pxdc1
TC0800002565.mm.2	8.81	10.5	-3.24	0.0247	Il27ra		TC1700000673.mm.2	14.96	16.73	-3.42	2.05e-05	Ltb
TC0100001164.mm.2	7.93	9.62	-3.22	0.0468	Fcamr		TC0800000679.mm.2	10.76	12.5	-3.35	0.0212	2001-03-01
TC1700000614.mm.2	13.96	15.62	-3.16	0.001	H2-Oa		TC1700000614.mm.2	13.99	15.72	-3.32	0.0015	H2-Oa
TC1500002037.mm.2	11.6	13.26	-3.14	0.0108	Hdac10		TC1200000282.mm.2	10.36	12.08	-3.3	0.0091	Sypl
TC1600000674.mm.2	12.64	14.29	-3.14	0.0003	Btla		TC0500000785.mm.2	12.36	14.07	-3.27	0.0011	Stap1
TC1300001155.mm.2	12.63	14.27	-3.12	0.003	Cd180		TC1000001207.mm.2	12.63	14.31	-3.21	0.0041	Dusp6
TC1500000700.mm.2	13.48	15.1	-3.09	0.0012	Grap2		TC1200002070.mm.2	9.43	11.1	-3.19	0.0238	Elmsan1
TC1500000699.mm.2	11.53	13.12	-3.02	0.0016	Cacna1i		TC0200002544.mm.2	12.17	13.84	-3.18	0.0061	Cd40
TC0800000824.mm.2	9.59	11.15	-2.94	0.0476	1700030K09Rik		TC1700001846.mm.2	8.24	9.89	-3.12	0.0043	Pglyrp2
TC0100003037.mm.2	13.95	15.51	-2.94	0.0006	Cd55		TC0100001600.mm.2	12.69	14.33	-3.12	0.0006	Slamf1
TC0200002544.mm.2	12.51	14.06	-2.92	0.0332	Cd40		TC0700000458.mm.2	10.78	12.41	-3.11	0.0189	Blvrb
TC1600002177.mm.2	12.86	14.38	-2.86	0.0019	Dexi		TC1900000114.mm.2	11.43	13.01	-2.98	0.0223	Map4k2
TC1900001630.mm.2	10.6	12.11	-2.85	0.0063	Sh3pxd2a		TC0200005454.mm.2	10.49	12.04	-2.93	0.0145	Rgs19
TC0900001722.mm.2	12.81	14.29	-2.8	0.0102	Birc3		TC1700001241.mm.2	11.78	13.32	-2.91	0.0004	Eml4
TC1700001953.mm.2	6.95	8.41	-2.76	0.0131	Lst1		TC1500000700.mm.2	13.8	15.33	-2.89	0.0011	Grap2
TC0X00002447.mm.2	13.2	14.67	-2.76	0.0142	Flna		TC0800000005.mm.2	10.44	11.94	-2.84	0.0064	Arhgef18
TC0300001697.mm.2	9.99	11.43	-2.7	0.0272	Pde7a		TC0700001423.mm.2	11	12.49	-2.82	0.0031	Fchsd2
TC0800000003.mm.2	11.47	12.9	-2.7	0.0287	A430078G23Rik		TC0300002734.mm.2	6.85	8.34	-2.8	0.0066	Cyb561d1
TC1100002579.mm.2	13.91	15.34	-2.68	0.0004	Ublcp1		TC0800000003.mm.2	11.25	12.74	-2.79	0.0133	A430078G23Rik
TC0X00000694.mm.2	12.97	14.38	-2.66	0.022	Srpk3		TC0700002087.mm.2	11.91	13.39	-2.79	0.0246	Tspan32
TC0700004631.mm.2	12.65	14.06	-2.65	0.0143	Pirb		TC0500002480.mm.2	13.05	14.53	-2.78	0.0016	Tlr1
TC1200002230.mm.2	10.94	12.33	-2.62	0.0295	Rps6ka5		TC0600002323.mm.2	7.23	8.69	-2.77	0.0106	Nod1
TC1300001762.mm.2	13.68	15.05	-2.59	0.0038	Serpinb1a		TC0X00002988.mm.2	10.3	11.75	-2.74	0.0334	Xkrx
TC1900001622.mm.2	11.69	13.06	-2.59	0.0134	Calhm2		TC0100003210.mm.2	5.93	7.38	-2.74	0.0167	Rgs18
TC0200000740.mm.2	11.98	13.35	-2.58	0.0014	Kynu		TC0200004396.mm.2	11.14	12.59	-2.73	0.0067	Rasgrp1
TC1100001158.mm.2	8.27	9.62	-2.55	0.0334	Unc119		TC1600000448.mm.2	9.16	10.61	-2.73	0.0162	Tnk2
TC0500002753.mm.2	11.12	12.46	-2.51	0.005	Naaa		TC1100002470.mm.2	8.77	10.22	-2.73	0.0011	Il9r
TC0500000785.mm.2	12.61	13.93	-2.49	0.0053	Stap1		TC1800001500.mm.2	9.65	11.08	-2.7	0.0324	Mppe1
TC0100003323.mm.2	13.85	15.16	-2.48	0.0005	Ralgps2		TC1300001155.mm.2	12.85	14.29	-2.7	0.0154	Cd180
TC1700002102.mm.2	9.68	10.98	-2.47	0.0023	Crisp3		TC1700002347.mm.2	10.36	11.78	-2.66	0.0477	Dennd1c
TC0300002237.mm.2	12.3	13.6	-2.46	0.0028	D930015E06Rik		TC1500002209.mm.2	9.88	11.25	-2.6	0.0164	Fmnl3
TC0500002480.mm.2	13.37	14.67	-2.46	0.002	Tlr1		TC1600000674.mm.2	12.97	14.32	-2.55	0.0008	Btla
TC0X00001922.mm.2	10.63	11.89	-2.4	0.0037	Slc9a7		TC0700004631.mm.2	12.41	13.76	-2.55	0.0147	Pirb
TC1100000343.mm.2	12.52	13.78	-2.39	0.0038	Stk10		TC1500000699.mm.2	11.66	13	-2.54	0.0048	Cacna1i
TC1000001661.mm.2	14.05	15.31	-2.39	0.015	Tespa1		TC0500003518.mm.2	13.44	14.76	-2.49	0.0209	Card11
TC0700000757.mm.2	11.09	12.34	-2.37	0.0449	Siglecg		TC1900001630.mm.2	10.6	11.9	-2.48	0.0156	Sh3pxd2a
TC0200005454.mm.2	11.03	12.26	-2.36	0.0267	Rgs19		TC1400001052.mm.2	12.74	14.02	-2.43	0.0467	5031414D18Rik
TC1300000148.mm.2	10.28	11.51	-2.36	0.0017	Elmo1		TC1300001762.mm.2	13.6	14.87	-2.42	0.0161	Serpinb1a
TC1300000660.mm.2	10.71	11.95	-2.35	0.0108	Grk6		TC1300000148.mm.2	10.14	11.41	-2.41	0.0035	Elmo1
TC0500002936.mm.2	12.94	14.18	-2.35	0.0053	Fam69a		TC0X00003430.mm.2	13.33	14.59	-2.4	0.0167	Arhgap4
TC1700001955.mm.2	7.57	8.8	-2.34	0.0016	Lta		TC0100001201.mm.2	8.25	9.51	-2.4	0.0369	Pik3c2b
TC0300001232.mm.2	11.13	12.34	-2.32	0.0118	Cnn3		TC1100000343.mm.2	12.59	13.84	-2.39	0.0014	Stk10
TC0300003106.mm.2	11	12.22	-2.32	0.0272	Prkacb		TC0100003323.mm.2	13.6	14.86	-2.38	0.0011	Ralgps2
TC0200003754.mm.2	9.11	10.3	-2.27	0.0065	Wipf1		TC0700001793.mm.2	13.88	15.13	-2.38	0.002	Il4ra
TC1100003932.mm.2	12.4	13.57	-2.25	0.0134	Pecam1		TC0200003754.mm.2	8.91	10.16	-2.37	0.0043	Wipf1
TC0500003205.mm.2	9.7	10.87	-2.24	0.0381	Tctn1		TC1800001345.mm.2	11.65	12.89	-2.35	0.0259	Zfp608
TC1800000191.mm.2	9.73	10.88	-2.23	0.0186	Galnt1		TC0500002818.mm.2	9.9	11.13	-2.34	0.0488	Rasgef1b
TC1300000882.mm.2	10.93	12.08	-2.22	0.0026	Lpcat1		TC1700001311.mm.2	8.23	9.45	-2.33	0.0353	Ttc7
TC1000000778.mm.2	13.36	14.47	-2.17	0.0139	Icosl		TC0700004221.mm.2	13.35	14.56	-2.32	0.0011	Gga2
TC1700000625.mm.2	15.35	16.46	-2.16	0.0165	H2-Ob		TC1000000778.mm.2	13	14.21	-2.31	0.0254	Icosl
TC0700004221.mm.2	13.52	14.62	-2.15	0.0062	Gga2		TC0500002936.mm.2	13.09	14.3	-2.31	0.0056	Fam69a
TC0900001900.mm.2	14.05	15.15	-2.14	0.0028	Acp5		TC1100001158.mm.2	8.16	9.36	-2.31	0.0267	Unc119
TC0100003662.mm.2	10.34	11.42	-2.12	0.0131	Adck3		TC0200004418.mm.2	11.75	12.95	-2.3	0.037	Plcb2
TC1100003073.mm.2	14.62	15.69	-2.11	0.0385	Acap1		TC0X00001922.mm.2	10.92	12.12	-2.3	0.0026	Slc9a7
TC0500003518.mm.2	13.79	14.84	-2.07	0.0272	Card11		TC1300000275.mm.2	13.86	15.06	-2.3	0.0038	Fam65b
TC0X00003430.mm.2	13.74	14.79	-2.06	0.025	Arhgap4		TC1600001400.mm.2	9.95	11.15	-2.3	0.0127	Bcl6
TC1400001052.mm.2	13.14	14.17	-2.05	0.0179	5031414D18Rik		TC1100002579.mm.2	13.95	15.15	-2.3	0.002	Ublcp1
TC1700001311.mm.2	8.41	9.44	-2.04	0.0303	Ttc7		TC1900001622.mm.2	11.92	13.12	-2.29	0.0478	Calhm2
TC0300001631.mm.2	10.24	11.27	-2.04	0.02	Pag1		TC1900001128.mm.2	10.67	11.87	-2.29	0.0029	Ms4a1
TC0900003176.mm.2	8.01	9.04	-2.03	0.0206	Cmtm7		TC0200001546.mm.2	7.86	9.03	-2.26	0.0067	Lmo2
TC0600001709.mm.2	12.36	13.38	-2.03	0.0154	Lrmp		TC1100003037.mm.2	9.05	10.21	-2.24	0.0478	Chd3
TC1700001390.mm.2	13.75	14.75	-2	0.0087	Ezr		TC1300001764.mm.2	5.47	6.62	-2.23	0.0259	Serpinb1c
TC1600001400.mm.2	9.42	10.41	-1.98	0.0239	Bcl6		TC1000000846.mm.2	10.91	12.06	-2.21	0.0209	Mum1
TC0900000296.mm.2	13.8	14.77	-1.96	0.0038	Ets1		TC1200002119.mm.2	10.61	11.75	-2.21	0.0361	Noxred1
TC0900002113.mm.2	13.73	14.7	-1.96	0.0171	Sorl1		TC1700002102.mm.2	10.55	11.68	-2.2	0.0075	Crisp3
TC1900001128.mm.2	11.05	12.01	-1.96	0.007	Ms4a1		TC0900002971.mm.2	9.47	10.6	-2.19	0.0392	Bfsp2
TC0500002580.mm.2	13.13	14.09	-1.95	0.008	Tec		TC0300001038.mm.2	10.84	11.97	-2.19	0.0238	Sike1
TC0X00001087.mm.2	11.63	12.58	-1.94	0.0066	Gpr174		TC1000001661.mm.2	13.86	14.99	-2.19	0.019	Tespa1
TC1300000275.mm.2	13.92	14.87	-1.93	0.0077	Fam65b		TC1800000191.mm.2	9.86	10.99	-2.19	0.023	Galnt1
TC1200000848.mm.2	11.15	12.09	-1.92	0.0087	Gpatch2l		TC0200003436.mm.2	9.65	10.78	-2.18	0.0473	Scai
TC0900001402.mm.2	15.4	16.33	-1.91	0.0119	Gpx1		TC0X00000694.mm.2	13.1	14.22	-2.18	0.0221	Srpk3
TC1000000834.mm.2	11.3	12.22	-1.89	0.0182	Cnn2		TC1000000834.mm.2	10.97	12.08	-2.17	0.0187	Cnn2
TC1900000118.mm.2	12.16	13.08	-1.89	0.0427	Rasgrp2		TC0700004258.mm.2	12.11	13.21	-2.14	0.0284	Nsmce1
TC0700000403.mm.2	14.64	15.55	-1.87	0.0156	Arhgef1		TC1100000785.mm.2	12.82	13.91	-2.13	0.0063	Grap
TC1700000618.mm.2	13.71	14.6	-1.86	0.009	H2-DMa		TC1200001974.mm.2	12.52	13.61	-2.12	0.0279	Tmem229b
TC1200001976.mm.2	7.2	8.09	-1.85	0.014	Pigh; 9230116L04Rik		TC1100003073.mm.2	14.44	15.53	-2.12	0.0231	Acap1
TC1700001905.mm.2	15.48	16.36	-1.84	0.0164	H2-Aa		TC0300000787.mm.2	12.54	13.62	-2.1	0.0423	Dennd4b
TC0700003493.mm.2	12.47	13.35	-1.84	0.0358	Chd2; 1810026B05Rik		TC0300000968.mm.2	9.76	10.83	-2.1	0.0255	Prkab2
TC0800000005.mm.2	10.96	11.84	-1.83	0.0473	Arhgef18		TC1700001390.mm.2	13.62	14.68	-2.08	0.0021	Ezr
TC0500003727.mm.2	10.29	11.16	-1.83	0.0346	Tbc1d14		TC1000002229.mm.2	12.24	13.29	-2.08	0.0094	Chst3
TC1700001241.mm.2	12.08	12.94	-1.82	0.014	Eml4		TC0800001874.mm.2	11.23	12.28	-2.07	0.0167	Ikbkb
TC1100000785.mm.2	13.19	14.05	-1.82	0.0314	Grap		TC1000001551.mm.2	13.39	14.42	-2.05	0.0123	B4galnt1
TC1100004249.mm.2	12.35	13.21	-1.82	0.034	BC017643		TC0800001226.mm.2	11.48	12.51	-2.05	0.0465	Rltpr
TC1000002229.mm.2	12.11	12.96	-1.81	0.0179	Chst3		TC1100004249.mm.2	11.88	12.92	-2.05	0.0186	BC017643
TC0100000171.mm.2	14.62	15.46	-1.8	0.0075	Lmbrd1		TC1700001955.mm.2	7.54	8.57	-2.03	0.0077	Lta
TC0100001496.mm.2	15.64	16.48	-1.8	0.019	Sell		TC0300002237.mm.2	12.42	13.44	-2.02	0.0148	D930015E06Rik
TC1300001861.mm.2	14.52	15.37	-1.79	0.0204	Nedd9		TC1300000882.mm.2	10.89	11.9	-2.02	0.0054	Lpcat1
TC1700000707.mm.2	12.52	13.36	-1.79	0.0146	Ppp1r18		TC1700002783.mm.2	8.73	9.73	-2.01	0.0163	Gpsm3
TC1400000076.mm.2	15.33	16.17	-1.78	0.0054	Pxk		TC0500000670.mm.2	10.79	11.79	-2	0.002	Atp10d
TC0700002087.mm.2	13.03	13.87	-1.78	0.0437	Tspan32		TC0100001451.mm.2	10.6	11.59	-2	0.0346	4930523C07Rik
TC0300003023.mm.2	7.34	8.16	-1.76	0.0476	Rap1gds1		TC1700000359.mm.2	10.02	11.01	-1.99	0.0105	Ift140
TC0100002350.mm.2	12.9	13.71	-1.75	0.0259	Ankrd44		TC0900003011.mm.2	9.06	10.05	-1.98	0.0441	Parp3
TC0200004396.mm.2	11.67	12.48	-1.75	0.0266	Rasgrp1		TC0600001709.mm.2	12.32	13.3	-1.97	0.0231	Lrmp
TC0700000419.mm.2	11.39	12.2	-1.75	0.0314	B3gnt8		TC1700000625.mm.2	15.52	16.48	-1.95	0.032	H2-Ob
TC0600003114.mm.2	15.07	15.88	-1.75	0.0096	Ptpn6		TC1900000118.mm.2	12.21	13.17	-1.94	0.0148	Rasgrp2
TC0200002894.mm.2	13	13.81	-1.74	0.0134	Celf2		TC0900002113.mm.2	13.7	14.65	-1.93	0.0185	Sorl1
TC0700001793.mm.2	14.02	14.81	-1.74	0.0156	Il4ra		TC0400003711.mm.2	9.19	10.14	-1.93	0.047	Pigv
TC1700001147.mm.2	13.16	13.95	-1.73	0.0187	Lbh		TC1700001905.mm.2	15.41	16.36	-1.93	0.0046	H2-Aa
TC1700002781.mm.2	15.14	15.92	-1.71	0.0241	H2-Ab1		TC0500003727.mm.2	10.53	11.48	-1.93	0.0132	Tbc1d14
TC1900000977.mm.2	14.76	15.53	-1.71	0.0487	Sipa1		TC1700000707.mm.2	12.28	13.22	-1.92	0.0125	Ppp1r18
TC1800001060.mm.2	8.84	9.61	-1.71	0.02	Klhl14		TC0100000171.mm.2	14.48	15.42	-1.92	0.0103	Lmbrd1
TC1900000247.mm.2	14.19	14.95	-1.69	0.0479	Fam111a		TC1700000618.mm.2	13.74	14.68	-1.91	0.0114	H2-DMa
TC1700000901.mm.2	9.17	9.92	-1.68	0.0442	Pex6		TC1100000251.mm.2	12.67	13.61	-1.91	0.0236	Bcl11a
TC0400003483.mm.2	15.69	16.43	-1.67	0.0443	D830031N03Rik; Macf1		TC1400001676.mm.2	14.47	15.4	-1.91	0.0055	Sh3bp5
TC0700002779.mm.2	15.14	15.88	-1.67	0.0178	Cd22		TC1600000138.mm.2	13.22	14.14	-1.89	0.037	Snx29
TC1400001676.mm.2	14.56	15.28	-1.65	0.0114	Sh3bp5		TC1500000640.mm.2	14.99	15.91	-1.89	0.0357	Ncf4
TC0200005102.mm.2	12.55	13.27	-1.65	0.0489	Tomm34		TC1200001549.mm.2	10.41	11.32	-1.88	0.0325	Rnf144a
TC1100002176.mm.2	14.52	15.25	-1.65	0.0187	Myo1g		TC0700001431.mm.2	11.78	12.68	-1.88	0.002	Arap1
TC1100000531.mm.2	12.36	13.07	-1.65	0.0426	Rnf130		TC0X00000313.mm.2	13.29	14.19	-1.87	0.0393	Dock11
TC1500001885.mm.2	6.38	7.09	-1.64	0.0416	Sun2		TC1100002176.mm.2	14.08	14.98	-1.86	0.0094	Myo1g
TC1000002356.mm.2	10.63	11.34	-1.64	0.0451	Tfam		TC0500002753.mm.2	11.68	12.57	-1.86	0.0055	Naaa
TC0800003031.mm.2	12.8	13.5	-1.63	0.0279	Cotl1		TC1800001744.mm.2	13.49	14.37	-1.85	0.0256	Arhgap26
TC0700004293.mm.2	14.51	15.21	-1.62	0.0239	Coro1a		TC0500003225.mm.2	12.87	13.75	-1.84	0.0126	Rhof
TC0100002993.mm.2	15.38	16.06	-1.61	0.046	Actr3		TC0800000823.mm.2	7.31	8.17	-1.83	0.03	Klf2
TC0700002695.mm.2	5.77	6.45	-1.61	0.0347	Plekhg2		TC1600000397.mm.2	9.18	10.05	-1.82	0.0259	Fam43a
TC0400003725.mm.2	10.32	11	-1.61	0.0211	Sh3bgrl3		TC1000002545.mm.2	11.61	12.47	-1.82	0.0475	S1pr4
TC0600001622.mm.2	12.32	13.01	-1.61	0.0179	Atf7ip		TC1300001140.mm.2	8.76	9.62	-1.81	0.0149	Ccdc125
TC0600003337.mm.2	15.49	16.17	-1.6	0.0385	Arhgdib		TC0900002171.mm.2	12.37	13.23	-1.81	0.0195	Cxcr5
TC1700002780.mm.2	16.26	16.93	-1.59	0.0178	H2-DMb1		TC0800002569.mm.2	11.28	12.1	-1.77	0.0189	Dcaf15
TC1100000251.mm.2	13.13	13.8	-1.59	0.0243	Bcl11a		TC0500003507.mm.2	11.16	11.98	-1.77	0.0477	Snx8
TC0800000821.mm.2	14.45	15.12	-1.59	0.0487	Ap1m1		TC0500002488.mm.2	14.52	15.34	-1.77	0.0181	Smim14
TC1100001708.mm.2	13.7	14.36	-1.58	0.0287	Fmnl1		TC0900001900.mm.2	14.32	15.13	-1.76	0.0083	Acp5
TC0300003243.mm.2	11.29	11.92	-1.55	0.0201	Bcl9		TC0700001354.mm.2	12.44	13.25	-1.76	0.0389	Ints4
TC1500001131.mm.2	13.76	14.38	-1.54	0.0142	Nckap1l		TC0100002356.mm.2	5.85	6.66	-1.75	0.0263	Rftn2
TC1100002429.mm.2	13.14	13.75	-1.52	0.0372	Sptbn1		TC0100003662.mm.2	10.37	11.18	-1.75	0.0427	Adck3
TC1700002779.mm.2	16.7	17.29	-1.51	0.0239	H2-DMb2		TC1300001861.mm.2	14.58	15.38	-1.74	0.0116	Nedd9
TC0400002562.mm.2	16.2	16.8	-1.51	0.0436	Pax5		TC1500001131.mm.2	13.6	14.39	-1.73	0.0097	Nckap1l
TC0500003225.mm.2	13.31	13.89	-1.49	0.0241	Rhof		TC1100001965.mm.2	14.28	15.06	-1.72	0.0192	Tnrc6c
TC0300002994.mm.2	14.78	14.21	1.48	0.0442	Nfkb1		TC1200002507.mm.2	11.27	12.05	-1.71	0.0419	Sp4
TC0800000817.mm.2	12.59	11.96	1.54	0.0367	Hsh2d		TC0200003157.mm.2	11.06	11.84	-1.71	0.0367	Traf2
TC0600002666.mm.2	12.42	11.73	1.61	0.0414	Isy1		TC1700000706.mm.2	9.24	10.01	-1.7	0.0298	Nrm
TC1900000217.mm.2	15.09	14.38	1.63	0.0243	Ms4a4c		TC0200005102.mm.2	12.17	12.93	-1.7	0.0238	Tomm34
TC0400001677.mm.2	12.28	11.46	1.77	0.0373	Id3		TC0700004238.mm.2	12.12	12.88	-1.69	0.0143	Arhgap17
TC1400001930.mm.2	11.97	11.08	1.85	0.0144	Gch1		TC0900000296.mm.2	14.04	14.78	-1.66	0.0137	Ets1
TSUnmapped00000046.mm.2	10.63	9.69	1.92	0.0195	Egr3		TC1900000247.mm.2	13.96	14.69	-1.66	0.0342	Fam111a
TC0600003266.mm.2	11.18	10.2	1.98	0.0152	Magohb		TC0700000403.mm.2	14.83	15.55	-1.65	0.0137	Arhgef1
TC1400001785.mm.2	10.99	9.95	2.07	0.0238	Fam213a		TC1800001060.mm.2	8.99	9.72	-1.65	0.0058	Klhl14
TC1500001717.mm.2	8.73	7.68	2.08	0.0128	Lynx1		TC0700002695.mm.2	5.73	6.45	-1.64	0.0312	Plekhg2
TC0100001018.mm.2	13.38	12.28	2.14	0.0084	Phlpp1		TC0700002779.mm.2	15.12	15.83	-1.64	0.037	Cd22
TC0500001695.mm.2	10.34	9.24	2.15	0.016	Lfng		TC0X00001087.mm.2	11.96	12.67	-1.64	0.0408	Gpr174
TC0200001056.mm.2	9.14	7.95	2.28	0.0391	Cdca7		TC0600003114.mm.2	15.13	15.84	-1.63	0.0136	Ptpn6
TC1100003382.mm.2	14.65	13.43	2.33	0.0023	Slfn8		TC1700000935.mm.2	13.46	14.16	-1.63	0.0432	Treml2
TC0400003602.mm.2	11.1	9.87	2.35	0.0113	Lck; Mir8119		TC1100003110.mm.2	12.19	12.89	-1.62	0.0449	Camta2
TC0200001222.mm.2	8.89	7.65	2.36	0.0023	Ube2l6		TC1400000076.mm.2	15.44	16.14	-1.62	0.0087	Pxk
TC0100003320.mm.2	13.94	12.69	2.39	0.0017	Tor3a		TC1700001147.mm.2	13.35	14.05	-1.62	0.012	Lbh
TC0700001432.mm.2	12.01	10.74	2.41	0.0079	Pde2a		TC0800000821.mm.2	14.31	15.01	-1.62	0.029	Ap1m1
TC0100003590.mm.2	14.07	12.61	2.75	0.0008	BC094916		TC0500000934.mm.2	13.99	14.67	-1.6	0.0426	Bmp2k
TC1100001940.mm.2	9.23	7.72	2.85	0.0016	1810032O08Rik; Snord1b; Snord1c; Snord1a		TC0900001402.mm.2	15.76	16.43	-1.59	0.0346	Gpx1
TC0500002840.mm.2	16.12	14.54	2.99	0.0009	Plac8		TC0400003725.mm.2	10.32	10.98	-1.58	0.0346	Sh3bgrl3
TC0700003941.mm.2	12.03	10.44	3	0.0021	Trim30b		TC0800003031.mm.2	12.9	13.56	-1.58	0.0248	Cotl1
TC1500001155.mm.2	10.44	8.78	3.16	0.0027	Ptger4		TC0100001262.mm.2	13.8	14.45	-1.58	0.0238	Kif21b
TC1100002003.mm.2	14.74	12.9	3.59	0.0005	Rnf213		TC0700004293.mm.2	14.55	15.21	-1.58	0.0151	Coro1a
TC0400003732.mm.2	10.76	8.89	3.67	0.0022	Zfp593		TC0500002580.mm.2	13.49	14.12	-1.55	0.0275	Tec
TC0500001239.mm.2	7.65	5.42	4.68	0.0008	Oasl2		TC0600001625.mm.2	11.02	11.66	-1.55	0.0375	Atf7ip
TC0300000809.mm.2	9.16	6.91	4.76	0.0108	S100a6		TC0100001496.mm.2	15.89	16.52	-1.54	0.0319	Sell
TC0100001634.mm.2	11.79	9.53	4.79	0.0001	Pydc3		TC1100001708.mm.2	13.92	14.55	-1.54	0.0167	Fmnl1
TC0700000562.mm.2	13.36	10.9	5.51	0.0006	Nfkbid		TC1700000954.mm.2	11.54	12.16	-1.54	0.0296	Plcl2
TC0800000416.mm.2	10.88	8.34	5.81	7.07e-05	Dusp4		TC0400002562.mm.2	16.19	16.81	-1.53	0.0481	Pax5
TC1500001067.mm.2	12.64	9.89	6.73	0.0004	Nr4a1		TC0400001147.mm.2	13.06	13.67	-1.53	0.0346	Zcchc11
TC1900000500.mm.2	11.53	8.69	7.14	0.0003	Ifit2		TC0600003337.mm.2	15.57	16.16	-1.5	0.0352	Arhgdib
TC1100001236.mm.2	14.39	11.32	8.42	1.68e-05	Slfn5		TC0600001622.mm.2	12.57	13.15	-1.49	0.0371	Atf7ip
TC1000000636.mm.2	13.87	10.72	8.9	1.68e-05	Egr2		TC1700002780.mm.2	16.26	16.83	-1.49	0.0291	H2-DMb1
TC0500003176.mm.2	9.42	6	10.7	1.5e-05	Oas3		TC1500001885.mm.2	6.82	7.38	-1.47	0.0389	Sun2
TC0100003591.mm.2	11.3	7.78	11.47	2.41e-05	Pydc4		TC0900002377.mm.2	15.34	15.85	-1.42	0.0397	Csk
TC1900000501.mm.2	11.53	8	11.53	0.0004	Ifit3		TC1700002779.mm.2	16.72	17.16	-1.35	0.0465	H2-DMb2
TC1600001092.mm.2	12.16	7.72	21.66	2.02e-05	Mx2		TC1900000217.mm.2	15.12	14.47	1.57	0.0377	Ms4a4c
TC1600000346.mm.2	13.56	8.83	26.47	4.81e-06	Rtp4		TC0100003590.mm.2	13.85	13.06	1.73	0.0094	BC094916
							TC1400001930.mm.2	11.82	10.98	1.79	0.0426	Gch1
							TC0700001432.mm.2	12.25	11.39	1.81	0.0387	Pde2a
							TC1400001785.mm.2	11.13	10.24	1.85	0.0446	Fam213a
							TC0500003245.mm.2	10.3	9.39	1.88	0.0156	Vps37b
							TC0700004617.mm.2	12.59	11.65	1.91	0.0491	Adck4
							TC1100003382.mm.2	14.46	13.42	2.06	0.002	Slfn8
							TC0300002797.mm.2	13.36	12.27	2.13	0.0167	S1pr1
							TC1100003326.mm.2	13.84	12.73	2.16	0.019	Evi2a; Evi2b; Gm21975
							TC0500003001.mm.2	12.46	11.34	2.17	0.0278	Hscb
							TC0100003320.mm.2	13.83	12.69	2.2	0.0029	Tor3a
							TC0400001677.mm.2	12.92	11.59	2.53	0.012	Id3
							TC0100001018.mm.2	13.39	11.99	2.63	0.0167	Phlpp1
							TC0700003941.mm.2	11.83	10.38	2.73	0.002	Trim30b
							TC1500001067.mm.2	12.26	10.77	2.81	0.0163	Nr4a1
							TC0200002580.mm.2	14.22	12.69	2.89	0.0258	1500012F01Rik; Snord12
							TC0400003732.mm.2	10.37	8.8	2.98	0.0021	Zfp593
							TC0500002297.mm.2	8.86	7.05	3.51	0.0305	Hs3st1
							TC0700000562.mm.2	12.39	10.58	3.53	0.0065	Nfkbid
							TC0500001239.mm.2	7.53	5.68	3.6	0.011	Oasl2
							TC1500001717.mm.2	8.82	6.91	3.78	0.001	Lynx1
							TC1000000636.mm.2	13.99	12	3.98	0.001	Egr2
							TC1900000500.mm.2	10.63	8.58	4.12	0.0016	Ifit2
							TC0200001056.mm.2	10.06	7.96	4.3	0.0295	Cdca7
							TC0800000416.mm.2	10.67	8.55	4.34	0.0006	Dusp4
							TC1100002003.mm.2	14.84	12.5	5.04	0.0001	Rnf213
							TC0500002840.mm.2	16.33	13.87	5.51	5.19e-05	Plac8
							TC0300000809.mm.2	8.99	6.42	5.95	0.0044	S100a6
							TC0100001634.mm.2	11.59	8.89	6.51	4.4e-05	Pydc3
							TC1100001236.mm.2	14.37	11.64	6.63	2.99e-05	Slfn5
							TC0500003176.mm.2	9.1	6.17	7.65	4.4e-05	Oas3
							TC1900000501.mm.2	11.22	7.9	9.98	0.0006	Ifit3
							TC0100003591.mm.2	10.77	7.25	11.5	2.12e-05	Pydc4
							TC1600000346.mm.2	12.92	9.13	13.86	1.16e-05	Rtp4
							TC1600001092.mm.2	12.05	7.87	18.05	6.53e-05	Mx2
